# Supplementary material for: Paratyphoid fever and the genomics of Salmonella enterica serovar Paratyphi A in Taiwan
Source: PLoS Negl Trop Dis. 2025 Sep 11;19(9):e0013048. doi: 10.1371/journal.pntd.0013048 (PMC12440159; doi:10.1371/journal.pntd.0013048)
Supplement: S1 Table — (XLSX) [file pntd.0013048.s003.xlsx]

## Sheet: S1 Table
S1 Table. Demographic characteristics of 213 Salmonella enterica serovar Paratyphi A cases reported to the Taiwan CDC between 2001 and 2024.
Case	Year	Sex	AgeGroup	SourceCountry	Location of infection
C1	2001	F	30-34	Others	Imported
C2	2001	F	20-24	Taiwan	Domestic
C3	2001	M	0-4	Taiwan	Domestic
C4	2001	F	45-49	Taiwan	Domestic
C5	2001	M	25-29	Taiwan	Domestic
C6	2001	F	40-44	Taiwan	Domestic
C7	2001	M	40-44	Taiwan	Domestic
C8	2001	F	25-29	Others	Imported
C9	2001	F	50-54	China	Imported
C10	2001	M	70+	China	Imported
C11	2002	M	5-9	Taiwan	Domestic
C12	2002	M	5-9	Taiwan	Domestic
C13	2002	M	0-4	Taiwan	Domestic
C14	2002	M	0-4	Taiwan	Domestic
C15	2002	M	40-44	China	Imported
C16	2002	F	45-49	Taiwan	Domestic
C17	2002	M	0-4	Taiwan	Domestic
C18	2002	M	30-34	China	Imported
C19	2002	F	0-4	Taiwan	Domestic
C20	2002	M	60-64	Taiwan	Domestic
C21	2002	M	40-44	Taiwan	Domestic
C22	2002	M	45-49	Taiwan	Domestic
C23	2002	M	0-4	Taiwan	Domestic
C24	2002	M	30-34	Indonesia	Imported
C25	2002	M	60-64	China	Imported
C26	2002	F	65-69	Taiwan	Domestic
C27	2002	F	45-49	China	Imported
C28	2002	F	65-69	China	Imported
C29	2003	M	25-29	Taiwan	Domestic
C30	2003	F	20-24	India	Imported
C31	2003	M	45-49	Taiwan	Domestic
C32	2003	F	20-24	Taiwan	Domestic
C33	2003	F	45-49	Taiwan	Domestic
C34	2003	F	25-29	Taiwan	Domestic
C35	2003	F	25-29	Taiwan	Domestic
C36	2003	F	10-14	Taiwan	Domestic
C37	2003	F	60-64	Taiwan	Domestic
C38	2003	M	0-4	Taiwan	Domestic
C39	2004	M	30-34	Indonesia	Imported
C40	2004	F	10-14	China	Imported
C41	2004	F	35-39	Cambodia	Imported
C42	2004	F	40-44	Myanmar	Imported
C43	2004	M	50-54	China	Imported
C44	2004	M	20-24	Indonesia	Imported
C45	2004	F	30-34	Indonesia	Imported
C46	2004	F	55-59	Indonesia	Imported
C47	2004	M	10-14	Indonesia	Imported
C48	2004	M	45-49	Taiwan	Domestic
C49	2004	M	40-44	Indonesia	Imported
C50	2004	M	30-34	Indonesia	Imported
C51	2004	M	35-39	China	Imported
C52	2004	F	50-54	Cambodia	Imported
C53	2004	M	20-24	Indonesia	Imported
C54	2004	F	30-34	Indonesia	Imported
C55	2004	M	35-39	Thailand	Imported
C56	2004	M	50-54	China	Imported
C57	2004	F	50-54	China	Imported
C58	2005	F	35-39	Taiwan	Domestic
C59	2005	F	0-4	Taiwan	Domestic
C60	2005	F	20-24	Cambodia	Imported
C61	2005	M	65-69	Myanmar	Imported
C62	2005	F	40-44	Taiwan	Domestic
C63	2005	M	55-59	China	Imported
C64	2005	F	30-34	Indonesia	Imported
C65	2005	F	55-59	Myanmar	Imported
C66	2005	F	25-29	China	Imported
C67	2005	F	40-44	Taiwan	Domestic
C68	2005	M	25-29	China	Imported
C69	2005	F	25-29	China	Imported
C70	2005	F	55-59	Myanmar	Imported
C71	2006	M	30-34	China	Imported
C72	2006	M	15-19	Bangladesh	Imported
C73	2006	F	65-69	Taiwan	Domestic
C74	2006	F	45-49	China	Imported
C75	2006	F	20-24	Indonesia	Imported
C76	2006	M	45-49	Indonesia	Imported
C77	2006	F	40-44	Indonesia	Imported
C78	2006	M	55-59	Taiwan (China)	Domestic
C79	2006	F	60-64	Taiwan	Domestic
C80	2007	F	40-44	Indonesia	Imported
C81	2007	M	50-54	Taiwan	Domestic
C82	2007	F	45-49	Taiwan	Domestic
C83	2007	F	0-4	India	Imported
C84	2007	F	60-64	China	Imported
C85	2007	M	45-49	Indonesia	Imported
C86	2008	M	45-49	Indonesia	Imported
C87	2008	M	30-34	Taiwan (China)	Domestic
C88	2008	F	10-14	Taiwan	Domestic
C89	2008	M	50-54	Bangladesh	Imported
C90	2008	F	25-29	Indonesia	Imported
C91	2008	F	5-9	Pakistan	Imported
C92	2008	F	60-64	Taiwan	Domestic
C93	2008	F	55-59	Indonesia	Imported
C94	2008	M	50-54	China	Imported
C95	2008	M	15-19	Others	Imported
C96	2008	F	25-29	India	Imported
C97	2009	M	70+	Taiwan	Domestic
C98	2009	M	30-34	China	Imported
C99	2009	F	30-34	Indonesia	Imported
C100	2009	F	30-34	Thailand	Imported
C101	2009	M	20-24	Indonesia	Imported
C102	2009	M	10-14	Taiwan	Domestic
C103	2010	F	20-24	Indonesia	Imported
C104	2010	F	35-39	Indonesia	Imported
C105	2010	F	45-49	India	Imported
C106	2010	F	35-39	India	Imported
C107	2010	F	45-49	India	Imported
C108	2010	F	35-39	India	Imported
C109	2010	F	25-29	Indonesia	Imported
C110	2010	F	35-39	India	Imported
C111	2010	F	35-39	India	Imported
C112	2010	F	50-54	China	Imported
C113	2010	F	55-59	Nepal	Imported
C114	2011	F	25-29	Indonesia	Imported
C115	2011	F	70+	Taiwan	Domestic
C116	2011	F	30-34	Indonesia	Imported
C117	2011	F	30-34	Indonesia	Imported
C118	2011	F	20-24	Indonesia	Imported
C119	2011	F	60-64	China	Imported
C120	2012	F	30-34	India	Imported
C121	2012	F	30-34	Indonesia	Imported
C122	2012	M	35-39	Indonesia	Imported
C123	2012	F	25-29	Indonesia	Imported
C124	2012	M	25-29	India	Imported
C125	2012	M	50-54	Myanmar	Imported
C126	2012	M	25-29	Cambodia	Imported
C127	2012	M	40-44	Taiwan (Cambodia)	Domestic
C128	2013	F	30-34	Taiwan (Cambodia)	Domestic
C129	2013	F	45-49	Taiwan	Domestic
C130	2013	F	25-29	Taiwan	Domestic
C131	2013	F	70+	Taiwan	Domestic
C132	2013	F	35-39	Taiwan	Domestic
C133	2013	F	50-54	Taiwan (Cambodia)	Domestic
C134	2013	F	35-39	Indonesia	Imported
C135	2013	F	50-54	Taiwan (Cambodia)	Domestic
C136	2013	M	45-49	Cambodia	Imported
C137	2014	M	55-59	Cambodia	Imported
C138	2014	F	50-54	Nepal	Imported
C139	2014	F	15-19	Myanmar	Imported
C140	2014	M	35-39	China	Imported
C141	2014	M	40-44	India	Imported
C142	2014	M	25-29	Bangladesh	Imported
C143	2014	F	15-19	Indonesia	Imported
C144	2014	M	25-29	India	Imported
C145	2015	F	35-39	Taiwan	Domestic
C146	2015	M	30-34	Singapore	Imported
C147	2015	F	35-39	Taiwan	Domestic
C148	2016	M	35-39	India	Imported
C149	2016	F	30-34	Taiwan	Domestic
C150	2016	F	35-39	Taiwan	Domestic
C151	2016	F	40-44	Taiwan	Domestic
C152	2016	F	45-49	India	Imported
C153	2016	F	50-54	Cambodia	Imported
C154	2017	F	35-39	Cambodia	Imported
C155	2017	M	25-29	Indonesia	Imported
C156	2017	F	30-34	Taiwan (Myanmar)	Domestic
C157	2017	M	30-34	Indonesia	Imported
C158	2018	M	65-69	Cambodia	Imported
C159	2018	F	70+	Taiwan	Domestic
C160	2018	M	35-39	India	Imported
C161	2018	M	15-19	Myanmar	Imported
C162	2018	M	55-59	Indonesia	Imported
C163	2018	F	40-44	Bangladesh	Imported
C164	2018	F	25-29	Indonesia	Imported
C165	2018	F	25-29	India	Imported
C166	2019	M	55-59	India	Imported
C167	2019	F	50-54	Taiwan (India)	Domestic
C168	2019	M	25-29	India	Imported
C169	2019	M	35-39	Cambodia	Imported
C170	2019	F	20-24	USA	Imported
C171	2019	F	35-39	Indonesia	Imported
C172	2019	F	15-19	Indonesia	Imported
C173	2019	F	30-34	Cambodia	Imported
C174	2019	F	35-39	Taiwan (Cambodia)	Domestic
C175	2021	F	0-4	Taiwan	Domestic
C176	2022	M	15-19	Taiwan	Domestic
C177	2022	M	35-39	Taiwan	Domestic
C178	2022	F	45-49	Taiwan	Domestic
C179	2022	M	15-19	Taiwan	Domestic
C180	2022	M	20-24	Taiwan	Domestic
C181	2022	F	10-14	Taiwan	Domestic
C182	2023	M	15-19	Taiwan	Domestic
C183	2023	F	40-44	Taiwan (Indonesia)	Domestic
C184	2023	M	20-24	Taiwan	Domestic
C185	2023	M	50-54	Taiwan	Domestic
C186	2023	M	35-39	Taiwan	Domestic
C187	2023	M	30-34	Taiwan	Domestic
C188	2023	M	30-34	Taiwan	Domestic
C189	2023	M	25-29	Taiwan	Domestic
C190	2023	M	25-29	Taiwan	Domestic
C191	2023	M	15-19	Indonesia	Imported
C192	2023	M	20-24	Taiwan	Domestic
C193	2023	F	25-29	Taiwan	Domestic
C194	2023	M	35-39	Taiwan	Domestic
C195	2023	F	15-19	Taiwan	Domestic
C196	2023	F	20-24	Taiwan	Domestic
C197	2023	M	20-24	Taiwan	Domestic
C198	2023	M	25-29	Taiwan	Domestic
C199	2023	M	45-49	Taiwan	Domestic
C200	2023	M	20-24	Taiwan	Domestic
C201	2023	F	25-29	Taiwan	Domestic
C202	2023	F	40-44	Taiwan	Domestic
C203	2023	F	25-29	Taiwan	Domestic
C204	2023	M	15-19	Taiwan	Domestic
C205	2023	M	30-34	Taiwan	Domestic
C206	2023	M	25-29	Taiwan	Domestic
C207	2023	M	20-24	Taiwan	Domestic
C208	2023	F	25-29	Cambodia	Imported
C209	2023	M	25-29	Taiwan	Domestic
C210	2024	M	30-34	Taiwan	Domestic
C211	2024	M	25-29	Taiwan	Domestic
C212	2024	M	30-34	India	Imported
C213	2024	M	40-44	Taiwan	Domestic
