# Supplementary material for: Paratyphoid fever and the genomics of Salmonella enterica serovar Paratyphi A in Taiwan
Source: PLoS Negl Trop Dis. 2025 Sep 11;19(9):e0013048. doi: 10.1371/journal.pntd.0013048 (PMC12440159; doi:10.1371/journal.pntd.0013048)
Supplement: S2 Table — (XLSX) [file pntd.0013048.s004.xlsx]

## Sheet: S2 Table
S2 Table. Detailed information on 88 Salmonella enterica serovar Paratyphi A isolates recovered from paratyphoid fever cases in Taiwan, 2007–2024.
IsolateID	BioSample	SeqSource (SRA, Assembly)	SourceCountry	SourceCity/County	Township/District	Year	DateOnset	Paratype	ST	gyrA	Antimicrobial resistance gene	Plasmid Inc type	Depth (X)	HC0	HC2	HC5	HC10	HC20	HC50	HC100	HC200	HC400	HC900	HC2000	HC2600	HC2850
04-900-007978	SAMN46371568	SRR32086511	China	Taoyuan City	Longtan District	2007	2007-08-18	2.3.3	85	S83F		Col(pHAD28)	61	506885	506885	506876	15287	587	587	587	587	587	587	587	587	2
SB07.068	SAMN46371649	SRR32086441	Indonesia	Tainan City	Jiali District	2007	2007-09-14	2.4	129	WT			31	506838	506838	15313	15313	15313	1562	587	587	587	587	587	587	2
03-900-080918	SAMN46371566	SRR32086523	Taiwan	Hsinchu County	Xinfeng Township	2008	2008-05-15	2.4	129	WT			63	506895	60812	15313	15313	15313	1562	587	587	587	587	587	587	2
03-900-080919	SAMN46371567	SRR32086522	Taiwan	Hsinchu County	Xinfeng Township	2008	2008-06-27	2.4	129	WT			51	506895	60812	15313	15313	15313	1562	587	587	587	587	587	587	2
04-901-251258	SAMN46371569	SRR32086500	China	Taoyuan City	Pingzhen District	2008	2008-05-05	2.3.3	85	S83F		Col(pHAD28)	63	506879	506879	506879	356178	587	587	587	587	587	587	587	587	2
04-901-346459	SAMN46371570	SRR32086489	Indonesia	Taipei City	Shilin District	2008	2008-07-05	2.4	129	WT			66	506870	60812	15313	15313	15313	1562	587	587	587	587	587	587	2
04-901-485573	SAMN46371571	SRR32086478	Indonesia	New Taipei City	Linkou District	2008	2008-09-25	2.4	129	WT			72	506863	83977	31246	31246	15313	1562	587	587	587	587	587	587	2
04-901-579794	SAMN46371572	SRR32086467	Indonesia	Pingtung County	Pingtung City	2008	2008-01-18	2.4	129	WT			64	506855	506855	15313	15313	15313	1562	587	587	587	587	587	587	2
04-901-601827	SAMN46371573	SRR32086456	India	Taipei City	Shilin District	2008	2008-11-24	2.3.4	85	S83Y			60	506849	506849	15278	2346	2346	587	587	587	587	587	587	587	2
04-901-605018	SAMN46371574	SRR32086445	Bangladesh	New Taipei City	Sanchong District	2008	2008-05-21	2.3.2	85	S83F		Col(pHAD28)	56	506842	37649	37649	26891	1836	587	587	587	587	587	587	587	2
04-901-715951	SAMN46371575	SRR32086440	Indonesia	New Taipei City	Banqiao District	2008	2008-06-02	2.4	129	WT		Col(pHAD28)	65	506839	506839	31246	31246	15313	1562	587	587	587	587	587	587	2
04-901-823035	SAMN46371576	SRR32086521	Taiwan	Taichung City	Beitun District	2009	2009-01-17	2.4	129	WT		IncX3(pEC14)	65	506896	506896	506896	506896	506896	1562	587	587	587	587	587	587	2
06-901-230724	SAMN46371577	SRR32086520	Thailand	Taoyuan City	Bade District	2009	2009-12-03	2.4.7	129	S83F			55	506893	459909	459906	171296	1598	1562	587	587	587	587	587	587	2
06-901-437653	SAMN46371578	SRR32086519	Indonesia	Taoyuan City	Zhongli District	2010	2010-02-08	2.4	129	WT			61	506894	506894	506894	15323	15313	1562	587	587	587	587	587	587	2
C10.0034	SAMN46747119	SRR32284242	Taiwan	Taichung City	Qingshui District	2010	2009-12-27	2.4	129	S83F			96	509614	509614	509614	24764	24764	24764	587	587	587	587	587	587	2
C10.1266	SAMN46747118	SRR32284241	Indonesia	Taichung City	West District	2010	2010-06-25	2.4	129	WT			95	509612	509612	509612	509612	15313	1562	587	587	587	587	587	587	2
C10.2189	SAMN46747117	SRR32284240	Nepal	Taichung City	North District	2010	2010-12-03	2.4.3	129	S83F			106	457401	7526	7526	7526	7526	1562	587	587	587	587	587	587	2
R19.2906	SAMN46371591	SRR32086505	Indonesia	Taipei City	Zhongshan District	2010	2009-12-26	1	85	WT			37	506883	506883	506883	506883	506883	458357	7401	7401	587	587	587	587	2
R19.2907	SAMN46371592	SRR32086504	India	New Taipei City	Bali District	2010	2010-06-20	2.4.2	129	S83F			58	506878	506877	506877	53866	1562	1562	587	587	587	587	587	587	2
R19.2908	SAMN46371593	SRR32086503	India	Taipei City	Wanhua District	2010	2010-06-20	2.4.2	129	S83F			63	506882	506877	506877	53866	1562	1562	587	587	587	587	587	587	2
R19.2909	SAMN46371594	SRR32086502	India	New Taipei City	Zhonghe District	2010	2010-06-22	2.4.2	129	S83F			75	506880	506877	506877	53866	1562	1562	587	587	587	587	587	587	2
R19.2910	SAMN46371595	SRR32086501	India	Taipei City	Da’an District	2010	2010-06-30	2.4.2	129	S83F			51	506878	506877	506877	53866	1562	1562	587	587	587	587	587	587	2
R19.2911	SAMN46371596	SRR32086499	India	Taipei City	Da’an District	2010	2010-07-08	2.4.2	129	S83F			59	506918	506877	506877	53866	1562	1562	587	587	587	587	587	587	2
R19.2912	SAMN46371597	SRR32086498	India	Taipei City	Xinyi District	2010	2010-06-20	2.4.2	129	S83F			54	506877	506877	506877	53866	1562	1562	587	587	587	587	587	587	2
R19.2913	SAMN46371598	SRR32086497	China	Taipei City	Shilin District	2010	2010-09-25	2.3.3	85	S83F		Col(pHAD28)	59	506881	41824	41824	15287	587	587	587	587	587	587	587	587	2
R19.2915	SAMN46371599	SRR32086496	Indonesia	Taoyuan City	Zhongli District	2010	2010-06-12	2.4	129	WT			47	506875	506875	506875	123636	15313	1562	587	587	587	587	587	587	2
C11.0787	SAMN46371579	SRR32086518	Indonesia	Changhua County	Erlin Township	2011	2011-06-20	2.4	129	WT			66	506892	506892	506866	103831	15313	1562	587	587	587	587	587	587	2
R19.2916	SAMN46371600	SRR32086495	China	Taipei City	Wenshan District	2011	2011-07-26	2.3.3	85	S83F		Col(pHAD28)	58	506876	506876	506876	15287	587	587	587	587	587	587	587	587	2
R19.2917	SAMN46371601	SRR32086494	Indonesia	Tainan City	Xinying District	2011	2011-03-19	2.4	129	WT			60	506872	506872	506872	506872	15313	1562	587	587	587	587	587	587	2
R19.2918	SAMN46371602	SRR32086493	Indonesia	Kaohsiung City	Xinxing District	2011	2011-05-17	2.4	129	WT			66	521863	521863	506866	103831	15313	1562	587	587	587	587	587	587	2
R19.2919	SAMN46371603	SRR32086492	Taiwan	Kaohsiung City	Gushan District	2011	2011-04-27	2.3.2	85	S83F		Col(pHAD28)	66	506871	1836	1836	1836	1836	587	587	587	587	587	587	587	2
R19.2920	SAMN46371604	SRR32086491	India	Taipei City	Zhongshan District	2012	2012-04-23	2.3.4	85	S83Y			63	506873	506873	506873	506873	2346	587	587	587	587	587	587	587	2
C13.0095	SAMN46747116	SRR32284239	Cambodia	Changhua County	Xihu Township	2013	2013-02-12	2.3.1	85	WT			77	325079	41722	7588	7588	7588	587	587	587	587	587	587	587	2
R19.2921	SAMN46371605	SRR32086490	Indonesia	New Taipei City	Tucheng District	2013	2013-08-05	2.4	129	S83F			64	506869	506869	168992	15313	15313	1562	587	587	587	587	587	587	2
R19.2922	SAMN46371606	SRR32086488	Cambodia	Yilan County	Luodong Township	2013	2013-12-27	2.3.1	85	WT			67	506867	7588	7588	7588	7588	587	587	587	587	587	587	587	2
C14.0602	SAMN46747115	SRR32284238	Indonesia	Changhua County	Fangyuan Township	2014	2014-09-24	2.4	129	S83F			112	509611	509611	123636	123636	15313	1562	587	587	587	587	587	587	2
R19.2923	SAMN46371607	SRR32086487	Myanmar	New Taipei City	Zhonghe District	2014	2014-03-09	2.3.2	85	S83F			60	506868	506868	506868	1836	1836	587	587	587	587	587	587	587	2
R15.2902	SAMN46371580	SRR32086517	Singapore	New Taipei City	Sanchong District	2015	2015-10-04	2.3.2	85	S83F			63	521864	1836	1836	1836	1836	587	587	587	587	587	587	587	2
R16.1752	SAMN46371581	SRR32086516	India	Taipei City	Songshan District	2016	2016-06-22	2.3.4	85	S83Y			66	506921	215436	15278	2346	2346	587	587	587	587	587	587	587	2
R17.0007	SAMN46747114	SRR32284237	Cambodia	New Taipei City	Sanxia District	2016	2016-12-28	2.3.1	85	S83F			105	509613	130990	7588	7588	7588	587	587	587	587	587	587	587	2
R17.4347	SAMN46371582	SRR32086515	Myanmar	New Taipei City	Yonghe District	2017	2017-08-18	2.3.2	85	S83F			71	506890	1836	1836	1836	1836	587	587	587	587	587	587	587	2
R17.4815	SAMN46371583	SRR32086514	Indonesia	Taoyuan City	Zhongli District	2017	2017-10-05	2.4	129	S83F			70	506891	506891	506891	123636	15313	1562	587	587	587	587	587	587	2
R18.0643	SAMN46371584	SRR32086513	Taiwan	Taichung City	Daya District	2018	2018-05-21	2	129	WT			60	506887	506887	506887	506887	506887	1562	587	587	587	587	587	587	2
R18.1460	SAMN46371585	SRR32086512	Myanmar	New Taipei City	Zhonghe District	2018	2018-07-10	2.3.2	85	S83F			60	506919	506919	506919	1836	1836	587	587	587	587	587	587	587	2
R18.2168	SAMN46371586	SRR32086510	Indonesia	Kaohsiung City	Xiaogang District	2018	2018-08-05	2.4	129	S83F			80	506886	506886	506886	15313	15313	1562	587	587	587	587	587	587	2
R18.2403	SAMN46371587	SRR32086509	Bangladesh	Kaohsiung City	Gushan District	2018	2018-08-25	2.3.3	85	S83F		Col(pHAD28)	63	506889	506865	506865	24635	24635	587	587	587	587	587	587	587	2
R19.2576	SAMN46371588	SRR32086508	India	Taichung City	Beitun District	2019	2019-06-23	2.4.8	129	S83F			59	506888	191177	100605	100605	7920	1562	587	587	587	587	587	587	2
R19.2713	SAMN46371589	SRR32086507	Cambodia	New Taipei City	Bali District	2019	2019-07-03	2.3.1	85	S83F			61	190664	130990	7588	7588	7588	587	587	587	587	587	587	587	2
R19.2874	SAMN46371590	SRR32086506	Indonesia	New Taipei City	Linkou District	2019	2019-09-02	2.4	129	WT			68	506884	506884	506884	31246	15313	1562	587	587	587	587	587	587	2
R19.2926	SAMN46371610	SRR32086484	India	Changhua County	Yuanlin City	2019	2019-03-25	2.3.3	85	S83F		Col(pHAD28)	64	506865	506865	506865	24635	24635	587	587	587	587	587	587	587	2
R19.2928	SAMN46371611	SRR32086483	India	Changhua County	Yuanlin City	2019	2019-04-06	2.3.3	85	S83F		Col(pHAD28)	70	506922	506865	506865	24635	24635	587	587	587	587	587	587	587	2
R19.2965	SAMN46371612	SRR32086482	Cambodia	Taipei City	Datong District	2019	2019-12-10	2.3.1	85	S83F			71	506864	506864	7588	7588	7588	587	587	587	587	587	587	587	2
R21.0325	SAMN46371613	SRR32086481	Cambodia	New Taipei City	Banqiao District	2021	2019-09-06	2.3.1	85	S83F			36	506932	506932	506932	506932	7588	587	587	587	587	587	587	587	2
R22.3496	SAMN46371614	SRR32086480	Taiwan	Kaohsiung City	Zuoying District	2022	2022-10-13	2.4	129	S83F			91	506841	506841	506841	15313	15313	1562	587	587	587	587	587	587	2
R22.3519	SAMN46371615	SRR32086479	Taiwan	Taipei City	Songshan District	2022	2022-10-10	2.4	129	S83F			81	506841	506841	506841	15313	15313	1562	587	587	587	587	587	587	2
R22.3521	SAMN46371616	SRR32086477	Taiwan	Kaohsiung City	Gushan District	2022	2022-10-19	2.4	129	S83F			90	506862	506841	506841	15313	15313	1562	587	587	587	587	587	587	2
R22.3774	SAMN46371617	SRR32086476	Taiwan	Taoyuan City	Pingzhen District	2022	2022-10-25	2.4	129	S83F			96	506859	506841	506841	15313	15313	1562	587	587	587	587	587	587	2
R22.3790	SAMN46371618	SRR32086475	Taiwan	Taichung City	East District	2022	2022-10-15	2.4	129	S83F			98	506841	506841	506841	15313	15313	1562	587	587	587	587	587	587	2
R22.3815	SAMN46371619	SRR32086474	Taiwan	New Taipei City	Wugu District	2022	2022-11-01	2.4	129	S83F			103	506841	506841	506841	15313	15313	1562	587	587	587	587	587	587	2
R23.0021	SAMN46371620	SRR32086473	Taiwan	New Taipei City	Wugu District	2023	2023-01-11	2.4	129	S83F			98	506861	506841	506841	15313	15313	1562	587	587	587	587	587	587	2
R23.0143	SAMN46371621	SRR32086472	Indonesia	Taoyuan City	Taoyuan District	2023	2023-03-21	2.4	129	S83F			53	506858	506858	506858	15313	15313	1562	587	587	587	587	587	587	2
R23.0325	SAMN46371622	SRR32086471	Taiwan	Yunlin County	Douliu City	2023	2023-04-10	2.4	129	S83F			113	506857	506841	506841	15313	15313	1562	587	587	587	587	587	587	2
R23.2261	SAMN46371624	SRR32086469	Taiwan	Taichung City	Fengyuan District	2023	2023-06-16	2.3.1	85	S83F			38	190664	130990	7588	7588	7588	587	587	587	587	587	587	587	2
R23.2262	SAMN46371625	SRR32086468	Taiwan	Taichung City	Fengyuan District	2023	2023-06-26	2.4	129	S83F		Col(BS512)	33	506860	506841	506841	15313	15313	1562	587	587	587	587	587	587	2
R23.2312	SAMN46371626	SRR32086466	Taiwan	Taoyuan City	Dayuan District	2023	2023-07-13	2.4	129	S83F			30	506851	506841	506841	15313	15313	1562	587	587	587	587	587	587	2
R23.2326	SAMN46371627	SRR32086465	Taiwan	Taoyuan City	Zhongli District	2023	2023-07-17	2.4	129	S83F			35	506852	506852	506852	15313	15313	1562	587	587	587	587	587	587	2
R23.2378	SAMN46371628	SRR32086464	Indonesia	Taoyuan City	Zhongli District	2023	2023-08-05	2.4	129	S83F		Col(MG828)	33	506853	506853	506853	506853	15313	1562	587	587	587	587	587	587	2
R23.2439	SAMN46371629	SRR32086463	Taiwan	Taoyuan City	Zhongli District	2023	2023-08-23	2.4	129	S83F			41	506923	506841	506841	15313	15313	1562	587	587	587	587	587	587	2
R23.2473	SAMN46371630	SRR32086462	Taiwan	Taichung City	Nantun District	2023	2023-09-04	2.4	129	S83F			34	506854	506854	506841	15313	15313	1562	587	587	587	587	587	587	2
R23.2560	SAMN46371631	SRR32086461	Taiwan	Chiayi County	Puzi City	2023	2023-09-22	2.4	129	S83F			86	506841	506841	506841	15313	15313	1562	587	587	587	587	587	587	2
R23.2607	SAMN46371632	SRR32086460	Taiwan	Yunlin County	Dapi Township	2023	2023-10-20	2.4	129	S83F			66	506841	506841	506841	15313	15313	1562	587	587	587	587	587	587	2
R23.2608	SAMN46371633	SRR32086459	Taiwan	Taoyuan City	Taoyuan District	2023	2023-10-22	2.4	129	S83F			80	506850	506850	506841	15313	15313	1562	587	587	587	587	587	587	2
R23.2649	SAMN46371634	SRR32086458	Taiwan	Changhua County	Ershui Township	2023	2023-10-31	2.4	129	S83F			76	506841	506841	506841	15313	15313	1562	587	587	587	587	587	587	2
R23.2650	SAMN46371635	SRR32086457	Taiwan	Chiayi County	Dalin Township	2023	2023-10-20	2.4	129	S83F			77	506841	506841	506841	15313	15313	1562	587	587	587	587	587	587	2
R23.2651	SAMN46371636	SRR32086455	Taiwan	Tainan City	Rende District	2023	2023-10-21	2.4	129	S83F			87	506848	506848	506841	15313	15313	1562	587	587	587	587	587	587	2
R23.2679	SAMN46371637	SRR32086454	Taiwan	Taoyuan City	Zhongli District	2023	2023-10-21	2.4	129	S83F			83	506841	506841	506841	15313	15313	1562	587	587	587	587	587	587	2
R23.2683	SAMN46371638	SRR32086453	Taiwan	Yilan County	Datong Township	2023	2023-10-25	2.4	129	S83F			75	506845	506841	506841	15313	15313	1562	587	587	587	587	587	587	2
R23.2685	SAMN46371639	SRR32086452	Taiwan	Pingtung County	Hengchun Township	2023	2023-10-30	2.4	129	S83F			90	506847	506841	506841	15313	15313	1562	587	587	587	587	587	587	2
R23.2692	SAMN46371640	SRR32086451	Taiwan	Pingtung County	Changzhi Township	2023	2023-08-01	2.4	129	S83F			72	506917	506841	506841	15313	15313	1562	587	587	587	587	587	587	2
R23.2693	SAMN46371641	SRR32086450	Taiwan	Taichung City	Shengang District	2023	2023-11-03	2.4	129	S83F			64	506844	506844	506841	15313	15313	1562	587	587	587	587	587	587	2
R23.2694	SAMN46371642	SRR32086449	Taiwan	Kaohsiung City	Lingya District	2023	2023-11-06	2.4	129	S83F			69	506841	506841	506841	15313	15313	1562	587	587	587	587	587	587	2
R23.2697	SAMN46371643	SRR32086448	Taiwan	Taichung City	Xitun District	2023	2023-11-13	2.4	129	S83F			71	506841	506841	506841	15313	15313	1562	587	587	587	587	587	587	2
R23.2702	SAMN46371644	SRR32086447	Taiwan	Taoyuan City	Taoyuan District	2023	2023-11-29	2.4	129	S83F			68	506841	506841	506841	15313	15313	1562	587	587	587	587	587	587	2
R23.2708	SAMN46371645	SRR32086446	Cambodia	Tainan City	South District	2023	2023-12-03	2.3.1	85	S83F			73	506843	506843	7588	7588	7588	587	587	587	587	587	587	587	2
R24.0017	SAMN46371646	SRR32086444	Taiwan	Taoyuan City	Pingzhen District	2024	2024-01-25	2.4	129	WT			159	506840	506840	15313	15313	15313	1562	587	587	587	587	587	587	2
R24.0956	SAMN46371647	SRR32086443	Taiwan	Taoyuan City	Bade District	2024	2024-06-05	2.4	129	WT			78	506916	506916	15313	15313	15313	1562	587	587	587	587	587	587	2
R24.1382	SAMN46371648	SRR32086442	India	Taichung City	Houli District	2024	2024-06-24	2.3.2	85	S83F		Col(pHAD28)	67	506846	197690	136333	1836	1836	587	587	587	587	587	587	587	2
R24.2300	SAMN46535233	SRR32217826	Taiwan	Hsinchu County	Hukou Township	2024	2024-11-14	2.4	129	S83F			109	509008	509008	506841	15313	15313	1562	587	587	587	587	587	587	2
