# Supplementary material for: Paratyphoid fever and the genomics of Salmonella enterica serovar Paratyphi A in Taiwan
Source: PLoS Negl Trop Dis. 2025 Sep 11;19(9):e0013048. doi: 10.1371/journal.pntd.0013048 (PMC12440159; doi:10.1371/journal.pntd.0013048)
Supplement: S3 Table — (XLSX) [file pntd.0013048.s005.xlsx]

## Sheet: S3 Table
S3 Table. Detailed information on 1,074 Salmonella enterica serovar Paratyphi A isolates from various countries for phylogenetic comparison.
BioSample	SeqSource (SRA, Assembly)	IsolatID	Country	Year	Depth (X)	Paratype	gyrA	ST	Travel	ST_All	gyrA_All	Sources [cited reference no.]	HC0	HC2	HC5	HC10	HC20	HC50	HC100	HC200	HC400	HC900	HC2000	HC2600	HC2850
SAMEA5618754	ERR4339094		Bangladesh	2008	87	2.4.4	S83F	129		129	S83F	Rahman, et al. 2021 [8]
SAMEA5618755	ERR4339096		Bangladesh	2008	83	2.4.4	S83F	129		129	S83F	Rahman, et al. 2021 [8]
SAMEA5618756	ERR4339126		Bangladesh	2008	92	1.2.1	Others_a	85		85	D87G	Rahman, et al. 2021 [8]
SAMEA5618790	ERR4339116		Bangladesh	2008	72	2.4.1	S83F	129		129	S83F	Rahman, et al. 2021 [8]
SAMEA5618791	ERR4339118		Bangladesh	2008	82	2.3.2	S83F	85		85	S83F	Rahman, et al. 2021 [8]
SAMEA5618792	ERR4339120		Bangladesh	2008	77	2.4.1	S83F	129		129	S83F	Rahman, et al. 2021 [8]
SAMN46371574	SRR32086445	04-901-605018	Bangladesh	2008	56	2.3.2	S83F	85	Yes	85	S83F	This study	506842	37649	37649	26891	1836	587	587	587	587	587	587	587	2
SAMEA5618759	ERR4339100		Bangladesh	2009	72	2.4.4	S83F	129		129	S83F	Rahman, et al. 2021 [8]
SAMEA5618757	ERR4339098		Bangladesh	2010	75	1.2.1	Others_a	85		85	D87G	Rahman, et al. 2021 [8]
SAMEA5618758	ERR4339128		Bangladesh	2010	81	2.3.3	S83F	85		85	S83F	Rahman, et al. 2021 [8]
SAMEA5618760	ERR4339130		Bangladesh	2010	82	1.2.1	Others_a	85		85	D87G	Rahman, et al. 2021 [8]
SAMEA5618761	ERR4339102		Bangladesh	2011	72	2.4.4	S83F	129		129	S83F	Rahman, et al. 2021 [8]
SAMEA5618762	ERR4339132		Bangladesh	2011	77	1.2.2	S83Y	85		85	S83Y	Rahman, et al. 2021 [8]
SAMEA5618763	ERR4339134		Bangladesh	2011	80	1.2.2	S83Y	85		85	S83Y	Rahman, et al. 2021 [8]
SAMEA5618764	ERR4339136		Bangladesh	2011	84	2.4.4	S83F	129		129	S83F	Rahman, et al. 2021 [8]
SAMEA5618765	ERR4339104		Bangladesh	2011	80	1.2.2	S83Y	85		85	S83Y	Rahman, et al. 2021 [8]
SAMEA5618766	ERR4339106		Bangladesh	2011	78	2.4.4	S83F	129		129	S83F	Rahman, et al. 2021 [8]
SAMEA5618767	ERR4339108		Bangladesh	2011	83	2.4.4	S83F	129		129	S83F	Rahman, et al. 2021 [8]
SAMEA5618768	ERR4339138		Bangladesh	2011	80	2.4.4	S83F	129		129	S83F	Rahman, et al. 2021 [8]
SAMEA5618773	ERR4339143		Bangladesh	2011	74	2.4.4	S83F	129		129	S83F	Rahman, et al. 2021 [8]
SAMEA5618769	ERR4339140		Bangladesh	2012	79	1.2.2	S83Y	85		85	S83Y	Rahman, et al. 2021 [8]
SAMEA5618771	ERR4339110		Bangladesh	2012	81	2.4.4	S83F	129		129	S83F	Rahman, et al. 2021 [8]
SAMEA5618777	ERR4339147		Bangladesh	2012	78	2.4.4	S83F	129		129	S83F	Rahman, et al. 2021 [8]
SAMEA5618778	ERR4339148		Bangladesh	2012	85	2.4.4	S83F	129		129	S83F	Rahman, et al. 2021 [8]
SAMEA5618780	ERR4339150		Bangladesh	2012	82	2.4.4	S83F	129		129	S83F	Rahman, et al. 2021 [8]
SAMEA5618788	ERR4339156		Bangladesh	2012	72	2.4.4	S83F	129		129	S83F	Rahman, et al. 2021 [8]
SAMEA5618779	ERR4339149		Bangladesh	2013	84	1.2.1	Others_a	85		85	D87G	Rahman, et al. 2021 [8]
SAMEA5618770	ERR4339141		Bangladesh	2014	86	2.4.4	S83F	129		129	S83F	Rahman, et al. 2021 [8]
SAMEA5618776	ERR4339146		Bangladesh	2014	84	2.4.4	S83F	129		129	S83F	Rahman, et al. 2021 [8]
SAMEA6452767	ERR5376203		Bangladesh	2014	76	2.4.4	S83F	129		129	S83F	Rahman, et al. 2021 [8]
SAMEA6452770	ERR5376206		Bangladesh	2014	65	2.4.4	S83F	129		129	S83F	Rahman, et al. 2021 [8]
SAMEA6452772	ERR5376205		Bangladesh	2014	76	2.4.4	S83F	129		129	S83F	Rahman, et al. 2021 [8]
SAMEA6452773	ERR5376208		Bangladesh	2014	79	2.4.4	S83F	129		129	S83F	Rahman, et al. 2021 [8]
SAMEA6452775	ERR5376211		Bangladesh	2014	70	2.4.4	S83F	129		129	S83F	Rahman, et al. 2021 [8]
SAMEA5618772	ERR4339142		Bangladesh	2015	89	2.4.4	S83F	129		129	S83F	Rahman, et al. 2021 [8]
SAMEA5618774	ERR4339144		Bangladesh	2015	74	2.4.4	S83F	129		129	S83F	Rahman, et al. 2021 [8]
SAMEA5618775	ERR4339145		Bangladesh	2015	82	2.4.4	S83F	129		129	S83F	Rahman, et al. 2021 [8]
SAMEA5618782	ERR4339152		Bangladesh	2015	71	2.3.3	S83F	85		85	S83F	Rahman, et al. 2021 [8]
SAMEA5618786	ERR4339154		Bangladesh	2015	76	2.4.4	S83F	129		129	S83F	Rahman, et al. 2021 [8]
SAMEA5618789	ERR4339157		Bangladesh	2015	83	2.4.4	S83F	129		129	S83F	Rahman, et al. 2021 [8]
SAMEA6452751	ERR5376184		Bangladesh	2015	88	2.4.4	S83F	129		129	S83F	Rahman, et al. 2021 [8]
SAMEA6452756	ERR5376186		Bangladesh	2015	74	2.4.4	S83F	129		129	S83F	Rahman, et al. 2021 [8]
SAMEA6452757	ERR5376193		Bangladesh	2015	80	2.4.4	S83F	129		129	S83F	Rahman, et al. 2021 [8]
SAMEA6452758	ERR5376195		Bangladesh	2015	69	2.4.4	S83Y	129		129	S83Y	Rahman, et al. 2021 [8]
SAMEA6452759	ERR5376194		Bangladesh	2015	72	2.4.4	S83F	129		129	S83F	Rahman, et al. 2021 [8]
SAMEA6452761	ERR5376198		Bangladesh	2015	74	2.4.4	S83F	129		129	S83F	Rahman, et al. 2021 [8]
SAMEA6452765	ERR5376202		Bangladesh	2015	76	2.4.4	S83F	129		129	S83F	Rahman, et al. 2021 [8]
SAMEA6452766	ERR5376200		Bangladesh	2015	80	2.4.4	S83F	129		129	S83F	Rahman, et al. 2021 [8]
SAMEA6452769	ERR5376204		Bangladesh	2015	87	2.3.3	S83F	85		85	S83F	Rahman, et al. 2021 [8]
SAMEA6452774	ERR5376209		Bangladesh	2015	84	2.4.4	S83F	129		129	S83F	Rahman, et al. 2021 [8]
SAMEA5970443	ERR5161484		Bangladesh	2016	75	2.4.1	S83F	129		129	S83F	Dyson et al. 2024 [3]
SAMEA5970444	ERR5161486		Bangladesh	2016	65	2.4.4	S83F	129		129	S83F	Dyson et al. 2024 [3]
SAMEA5970445	ERR5161488		Bangladesh	2016	79	2.4.1	S83F	129		129	S83F	Dyson et al. 2024 [3]
SAMEA5970523	ERR5161456		Bangladesh	2016	56	2.4.4	S83F	129		129	S83F	Dyson et al. 2024 [3]
SAMEA5618781	ERR4339151		Bangladesh	2016	63	2.4.4	S83F	129		129	S83F	Rahman, et al. 2021 [8]
SAMEA5618783	ERR4339112		Bangladesh	2016	82	2.4.4	S83F	129		129	S83F	Rahman, et al. 2021 [8]
SAMEA5618784	ERR4339153		Bangladesh	2016	77	2.4.4	S83F	129		129	S83F	Rahman, et al. 2021 [8]
SAMEA5618785	ERR4339114		Bangladesh	2016	83	2.4.4	S83F	129		129	S83F	Rahman, et al. 2021 [8]
SAMEA5618787	ERR4339155		Bangladesh	2016	82	1.2.2	S83Y	85		85	S83Y	Rahman, et al. 2021 [8]
SAMEA5618846	ERR4339092		Bangladesh	2016	64	2.3.3	S83F	85		85	S83F	Rahman, et al. 2021 [8]
SAMEA5618847	ERR4339093		Bangladesh	2016	78	2.3.2	S83F	85		85	S83F	Rahman, et al. 2021 [8]
SAMEA6452754	ERR5376185		Bangladesh	2016	85	2.4.4	S83F	129		129	S83F	Rahman, et al. 2021 [8]
SAMEA6452760	ERR5376192		Bangladesh	2016	88	2.3.3	S83F	85		85	S83F	Rahman, et al. 2021 [8]
SAMEA5970428	ERR5161461		Bangladesh	2017	59	2.3.3	S83F	85		85	S83F	Dyson et al. 2024 [3]
SAMEA5970429	ERR5161457		Bangladesh	2017	61	2.4.4	S83F	129		129	S83F	Dyson et al. 2024 [3]
SAMEA5970430	ERR5161465		Bangladesh	2017	69	2.4.4	S83F	129		129	S83F	Dyson et al. 2024 [3]
SAMEA5970431	ERR5161459		Bangladesh	2017	63	2.3.3	S83F	85		85	S83F	Dyson et al. 2024 [3]
SAMEA5970432	ERR5161463		Bangladesh	2017	65	2.4.4	S83F	129		129	S83F	Dyson et al. 2024 [3]
SAMEA5970433	ERR5161467		Bangladesh	2017	63	2.3.3	S83F	85		85	S83F	Dyson et al. 2024 [3]
SAMEA5970434	ERR5161469		Bangladesh	2017	70	2.3.3	S83F	85		85	S83F	Dyson et al. 2024 [3]
SAMEA5970435	ERR5161471		Bangladesh	2017	73	2.3.3	S83F	85		85	S83F	Dyson et al. 2024 [3]
SAMEA5970436	ERR5161473		Bangladesh	2017	69	2.4.4	S83F	129		129	S83F	Dyson et al. 2024 [3]
SAMEA5970437	ERR5161475		Bangladesh	2017	70	2.3.3	S83F	85		85	S83F	Dyson et al. 2024 [3]
SAMEA5970438	ERR5161476		Bangladesh	2017	63	2.3.3	S83F	85		85	S83F	Dyson et al. 2024 [3]
SAMEA5970439	ERR5161478		Bangladesh	2017	66	2.3.3	S83F	85		85	S83F	Dyson et al. 2024 [3]
SAMEA5970440	ERR5161480		Bangladesh	2017	69	2.3.2	S83F	85		85	S83F	Dyson et al. 2024 [3]
SAMEA5970442	ERR5161482		Bangladesh	2017	82	2.3.2	S83F	85		85	S83F	Dyson et al. 2024 [3]
SAMEA5970446	ERR5161491		Bangladesh	2017	69	1.2.2	S83Y	85		85	S83Y	Dyson et al. 2024 [3]
SAMEA5970447	ERR5161495		Bangladesh	2017	78	2.3.3	S83F	85		85	S83F	Dyson et al. 2024 [3]
SAMEA5970448	ERR5161493		Bangladesh	2017	60	2.3.3	S83F	85		85	S83F	Dyson et al. 2024 [3]
SAMEA5970449	ERR5161499		Bangladesh	2017	73	2.4.1	S83F	129		129	S83F	Dyson et al. 2024 [3]
SAMEA5970450	ERR5161497		Bangladesh	2017	69	2.3.3	S83F	85		85	S83F	Dyson et al. 2024 [3]
SAMEA5970451	ERR5161501		Bangladesh	2017	73	2.4.4	S83F	129		129	S83F	Dyson et al. 2024 [3]
SAMEA5970452	ERR5161503		Bangladesh	2017	70	2.3.3	S83F	85		85	S83F	Dyson et al. 2024 [3]
SAMEA5970453	ERR5161505		Bangladesh	2017	68	2.3.3	S83F	85		85	S83F	Dyson et al. 2024 [3]
SAMEA5970454	ERR5161507		Bangladesh	2017	64	2.4.4	S83F	129		129	S83F	Dyson et al. 2024 [3]
SAMEA5970455	ERR5161511		Bangladesh	2017	70	2.4.1	S83F	129		129	S83F	Dyson et al. 2024 [3]
SAMEA5970456	ERR5161509		Bangladesh	2017	60	2.3.3	S83F	85		85	S83F	Dyson et al. 2024 [3]
SAMEA5970464	ERR5161526		Bangladesh	2017	67	2.4.4	S83F	129		129	S83F	Dyson et al. 2024 [3]
SAMEA5970465	ERR5161528		Bangladesh	2017	63	2.4.4	S83F	129		129	S83F	Dyson et al. 2024 [3]
SAMEA5970466	ERR5161530		Bangladesh	2017	67	2.3.2	S83F	85		85	S83F	Dyson et al. 2024 [3]
SAMEA5970514	ERR5161444		Bangladesh	2017	61	2.4.4	S83F	129		129	S83F	Dyson et al. 2024 [3]
SAMEA6452750	ERR5376190		Bangladesh	2017	74	2.3.2	S83F	85		85	S83F	Rahman, et al. 2021 [8]
SAMEA6452752	ERR5376191		Bangladesh	2017	92	2.3.3	S83F	85		85	S83F	Rahman, et al. 2021 [8]
SAMEA6452768	ERR5376201		Bangladesh	2017	83	2.3.2	S83F	85		85	S83F	Rahman, et al. 2021 [8]
SAMEA5970457	ERR5161513		Bangladesh	2018	51	2.3.2	S83F	85		85	S83F	Dyson et al. 2024 [3]
SAMEA5970458	ERR5161517		Bangladesh	2018	70	2.4.4	S83F	129		129	S83F	Dyson et al. 2024 [3]
SAMEA5970459	ERR5161518		Bangladesh	2018	68	2.3.3	S83F	85		85	S83F	Dyson et al. 2024 [3]
SAMEA5970460	ERR5161515		Bangladesh	2018	68	2.4.1	S83F	129		129	S83F	Dyson et al. 2024 [3]
SAMEA5970461	ERR5161520		Bangladesh	2018	65	2.4.4	S83F	129		129	S83F	Dyson et al. 2024 [3]
SAMEA5970462	ERR5161522		Bangladesh	2018	74	2.4.4	S83F	129		129	S83F	Dyson et al. 2024 [3]
SAMEA5970463	ERR5161524		Bangladesh	2018	64	2.4.4	S83F	129		129	S83F	Dyson et al. 2024 [3]
SAMEA5970467	ERR5161533		Bangladesh	2018	71	2.4.4	S83F	129		129	S83F	Dyson et al. 2024 [3]
SAMEA5970468	ERR5161537		Bangladesh	2018	75	2.3.2	S83F	85		85	S83F	Dyson et al. 2024 [3]
SAMEA5970469	ERR5161535		Bangladesh	2018	63	2.3.2	S83F	85		85	S83F	Dyson et al. 2024 [3]
SAMEA5970470	ERR5161541		Bangladesh	2018	68	2.3.2	S83F	85		85	S83F	Dyson et al. 2024 [3]
SAMEA5970471	ERR5161539		Bangladesh	2018	64	2.4.4	S83F	129		129	S83F	Dyson et al. 2024 [3]
SAMEA5970472	ERR5161543		Bangladesh	2018	74	2.4.4	S83F	129		129	S83F	Dyson et al. 2024 [3]
SAMEA5970473	ERR5161545		Bangladesh	2018	67	2.4.4	S83F	129		129	S83F	Dyson et al. 2024 [3]
SAMEA5970474	ERR5161547		Bangladesh	2018	66	2.3.3	S83F	85		85	S83F	Dyson et al. 2024 [3]
SAMEA5970475	ERR5161549		Bangladesh	2018	65	2.4.4	S83F	129		129	S83F	Dyson et al. 2024 [3]
SAMEA5970476	ERR5161551		Bangladesh	2018	67	2.3.3	S83F	85		85	S83F	Dyson et al. 2024 [3]
SAMEA5970477	ERR5161553		Bangladesh	2018	68	2.3.3	S83F	85		85	S83F	Dyson et al. 2024 [3]
SAMEA5970478	ERR5161555		Bangladesh	2018	60	2.4.4	S83F	129		129	S83F	Dyson et al. 2024 [3]
SAMEA5970479	ERR5161557		Bangladesh	2018	72	2.4.4	S83F	129		129	S83F	Dyson et al. 2024 [3]
SAMEA5970480	ERR5161559		Bangladesh	2018	59	2.4.4	S83F	129		129	S83F	Dyson et al. 2024 [3]
SAMEA5970481	ERR5161560		Bangladesh	2018	62	2.4.4	S83F	129		129	S83F	Dyson et al. 2024 [3]
SAMEA5970482	ERR5161562		Bangladesh	2018	70	2.3.3	S83F	85		85	S83F	Dyson et al. 2024 [3]
SAMEA5970483	ERR5161564		Bangladesh	2018	75	2.4.4	S83F	129		129	S83F	Dyson et al. 2024 [3]
SAMEA5970484	ERR5161566		Bangladesh	2018	59	2.4.4	S83F	129		129	S83F	Dyson et al. 2024 [3]
SAMEA5970485	ERR5161568		Bangladesh	2018	69	2.4.4	S83F	129		129	S83F	Dyson et al. 2024 [3]
SAMEA5970486	ERR5161570		Bangladesh	2018	65	2.3.2	S83F	85		85	S83F	Dyson et al. 2024 [3]
SAMEA5970487	ERR5161577		Bangladesh	2018	67	2.3.3	S83F	85		85	S83F	Dyson et al. 2024 [3]
SAMEA5970488	ERR5161579		Bangladesh	2018	65	1.2.2	S83Y	85		85	S83Y	Dyson et al. 2024 [3]
SAMEA5970489	ERR5161575		Bangladesh	2018	66	2.4.4	S83F	129		129	S83F	Dyson et al. 2024 [3]
SAMEA5970490	ERR5161573		Bangladesh	2018	64	2.4.4	S83F	129		129	S83F	Dyson et al. 2024 [3]
SAMEA5970491	ERR5161581		Bangladesh	2018	46	2.4.4	S83F	129		129	S83F	Dyson et al. 2024 [3]
SAMEA5970492	ERR5161583		Bangladesh	2018	69	2.4.4	S83F	129		129	S83F	Dyson et al. 2024 [3]
SAMEA5970493	ERR5161585		Bangladesh	2018	66	2.4.4	S83F	129		129	S83F	Dyson et al. 2024 [3]
SAMEA5970494	ERR5161587		Bangladesh	2018	65	2.4.4	S83F	129		129	S83F	Dyson et al. 2024 [3]
SAMEA5970495	ERR5161589		Bangladesh	2018	68	2.4.4	S83F	129		129	S83F	Dyson et al. 2024 [3]
SAMEA5970496	ERR5161593		Bangladesh	2018	61	2.4.4	S83Y	129		129	S83Y	Dyson et al. 2024 [3]
SAMEA5970497	ERR5161591		Bangladesh	2018	69	2.4.4	S83F	129		129	S83F	Dyson et al. 2024 [3]
SAMEA5970498	ERR5161595		Bangladesh	2018	79	2.4.4	S83F	129		129	S83F	Dyson et al. 2024 [3]
SAMEA5970499	ERR5161597		Bangladesh	2018	67	2.4.4	S83F	129		129	S83F	Dyson et al. 2024 [3]
SAMEA5970500	ERR5161599		Bangladesh	2018	60	2.4.4	S83F	129		129	S83F	Dyson et al. 2024 [3]
SAMEA5970501	ERR5161600		Bangladesh	2018	73	2.4.4	S83F	129		129	S83F	Dyson et al. 2024 [3]
SAMEA5970502	ERR5161602		Bangladesh	2018	66	2.4.4	S83F	129		129	S83F	Dyson et al. 2024 [3]
SAMEA5970503	ERR5161604		Bangladesh	2018	59	2.3.2	S83F	85		85	S83F	Dyson et al. 2024 [3]
SAMEA5970504	ERR5161606		Bangladesh	2018	65	2.4.4	S83F	129		129	S83F	Dyson et al. 2024 [3]
SAMEA5970505	ERR5161610		Bangladesh	2018	66	2.4.4	S83F	129		129	S83F	Dyson et al. 2024 [3]
SAMEA5970506	ERR5161608		Bangladesh	2018	73	2.4.4	S83F	129		129	S83F	Dyson et al. 2024 [3]
SAMEA5970507	ERR5161612		Bangladesh	2018	64	2.4.4	S83F	129		129	S83F	Dyson et al. 2024 [3]
SAMEA5970508	ERR5161438		Bangladesh	2018	57	2.4.4	S83F	129		129	S83F	Dyson et al. 2024 [3]
SAMEA5970509	ERR5161439		Bangladesh	2018	64	2.3.2	S83F	85		85	S83F	Dyson et al. 2024 [3]
SAMEA5970510	ERR5161440		Bangladesh	2018	64	2.3.2	S83F	85		85	S83F	Dyson et al. 2024 [3]
SAMEA5970511	ERR5161441		Bangladesh	2018	61	2.3.3	S83F	85		85	S83F	Dyson et al. 2024 [3]
SAMEA5970512	ERR5161442		Bangladesh	2018	63	2.4.4	S83F	129		129	S83F	Dyson et al. 2024 [3]
SAMEA5970513	ERR5161443		Bangladesh	2018	64	2.4.4	S83F	129		129	S83F	Dyson et al. 2024 [3]
SAMEA5970515	ERR5161445		Bangladesh	2018	67	2.4.4	S83F	129		129	S83F	Dyson et al. 2024 [3]
SAMEA5970516	ERR5161446		Bangladesh	2018	53	2.4.4	S83F	129		129	S83F	Dyson et al. 2024 [3]
SAMEA5970517	ERR5161447		Bangladesh	2018	71	2.4.4	S83F	129		129	S83F	Dyson et al. 2024 [3]
SAMEA5970518	ERR5161448		Bangladesh	2018	55	2.4.4	S83F	129		129	S83F	Dyson et al. 2024 [3]
SAMEA5970519	ERR5161451		Bangladesh	2018	66	2.4.4	S83F	129		129	S83F	Dyson et al. 2024 [3]
SAMEA5970520	ERR5161449		Bangladesh	2018	58	2.4.4	S83F	129		129	S83F	Dyson et al. 2024 [3]
SAMEA5970521	ERR5161450		Bangladesh	2018	57	2.4.4	S83F	129		129	S83F	Dyson et al. 2024 [3]
SAMEA5970522	ERR5161452		Bangladesh	2018	53	2.4.4	S83F	129		129	S83F	Dyson et al. 2024 [3]
SAMEA5970524	ERR5161453		Bangladesh	2018	72	2.3.3	S83F	85		85	S83F	Dyson et al. 2024 [3]
SAMEA5970525	ERR5161458		Bangladesh	2018	52	2.3.3	S83F	85		85	S83F	Dyson et al. 2024 [3]
SAMEA5970527	ERR5161462		Bangladesh	2018	53	2.4.4	S83F	129		129	S83F	Dyson et al. 2024 [3]
SAMEA5970528	ERR5161460		Bangladesh	2018	56	2.4.4	S83F	129		129	S83F	Dyson et al. 2024 [3]
SAMEA6452753	ERR5376189		Bangladesh	2018	88	2.3.3	S83F	85		85	S83F	Rahman, et al. 2021 [8]
SAMEA6452763	ERR5376197		Bangladesh	2018	79	2.3.3	S83F	85		85	S83F	Rahman, et al. 2021 [8]
SAMEA6452764	ERR5376199		Bangladesh	2018	81	2.4.4	S83F	129		129	S83F	Rahman, et al. 2021 [8]
SAMEA6452771	ERR5376207		Bangladesh	2018	67	2.4.4	S83F	129		129	S83F	Rahman, et al. 2021 [8]
SAMEA6452776	ERR5376210		Bangladesh	2018	73	2.3.2	S83F	85		85	S83F	Rahman, et al. 2021 [8]
SAMN46371587	SRR32086509	R18.2403	Bangladesh	2018	63	2.3.3	S83F	85	Yes	85	S83F	This study	506889	506865	506865	24635	24635	587	587	587	587	587	587	587	2
SAMEA5970526	ERR5161454		Bangladesh	2019	55	2.3.2	S83F	85		85	S83F	Dyson et al. 2024 [3]
SAMEA3718715	ERR1197664		Cambodia	1999	138	2.3	WT	85		85	WT	Kuijpers, et al. 2016 [5]	41616	41616	41616	15250	15250	587	587	587	587	587	587	587	2
SAMEA3718673	ERR1197521		Cambodia	2000	96	2.3.1	S83F	85		85	S83F	Kuijpers, et al. 2016 [5]	153150	153150	153150	7588	7588	587	587	587	587	587	587	587	2
SAMEA3718681	ERR1197523		Cambodia	2003	102	2.4	WT	129		129	WT	Kuijpers, et al. 2016 [5]	153147	153147	153147	47495	15255	1562	587	587	587	587	587	587	2
SAMEA3718683	ERR1197525		Cambodia	2005	107	2.3.1	WT	85		85	WT	Kuijpers, et al. 2016 [5]	153153	153153	47497	7588	7588	587	587	587	587	587	587	587	2
SAMEA3718716	ERR1197665		Cambodia	2008	189	2.4.1	WT	129		129	WT	Kuijpers, et al. 2016 [5]	41599	41599	41599	7403	7112	1562	587	587	587	587	587	587	2
SAMEA3718717	ERR1197666		Cambodia	2010	200	2.4.1	WT	129		129	WT	Kuijpers, et al. 2016 [5]
SAMEA3718718	ERR1197667		Cambodia	2011	157	2.3.1	WT	85		85	WT	Kuijpers, et al. 2016 [5]	41589	41589	7588	7588	7588	587	587	587	587	587	587	587	2
SAMEA3718719	ERR1197668		Cambodia	2012	168	2.3.1	WT	85		85	WT	Kuijpers, et al. 2016 [5]	55649	7588	7588	7588	7588	587	587	587	587	587	587	587	2
SAMEA3718720	ERR1197669		Cambodia	2012	66	2.3.1	WT	85		85	WT	Kuijpers, et al. 2016 [5]	41591	7588	7588	7588	7588	587	587	587	587	587	587	587	2
SAMEA3718721	ERR1197670		Cambodia	2012	91	2.3.1	WT	85		85	WT	Kuijpers, et al. 2016 [5]	41592	7588	7588	7588	7588	587	587	587	587	587	587	587	2
SAMEA3718722	ERR1197671		Cambodia	2012	75	2.3.1	WT	85		85	WT	Kuijpers, et al. 2016 [5]	55499	41593	7588	7588	7588	587	587	587	587	587	587	587	2
SAMEA3718723	ERR1197672		Cambodia	2012	148	2.3.1	WT	85		85	WT	Kuijpers, et al. 2016 [5]	160629	7588	7588	7588	7588	587	587	587	587	587	587	587	2
SAMEA3718724	ERR1197673		Cambodia	2012	174	2.3.1	WT	85		85	WT	Kuijpers, et al. 2016 [5]	55501	55501	7588	7588	7588	587	587	587	587	587	587	587	2
SAMEA3718725	ERR1197674		Cambodia	2012	294	2.3.1	WT	85		85	WT	Kuijpers, et al. 2016 [5]	7588	7588	7588	7588	7588	587	587	587	587	587	587	587	2
SAMEA3718726	ERR1197675		Cambodia	2012	106	2.3.1	WT	85		85	WT	Kuijpers, et al. 2016 [5]	41597	41597	7588	7588	7588	587	587	587	587	587	587	587	2
SAMEA3718727	ERR1197676		Cambodia	2012	183	2.3.1	WT	85		85	WT	Kuijpers, et al. 2016 [5]	55586	7588	7588	7588	7588	587	587	587	587	587	587	587	2
SAMEA3718687	ERR1197529		Cambodia	2013	141	2.3.1	WT	85		85	WT	Kuijpers, et al. 2016 [5]	160636	160636	7588	7588	7588	587	587	587	587	587	587	587	2
SAMEA3718691	ERR1197640		Cambodia	2013	133	2.3.1	WT	85		85	WT	Kuijpers, et al. 2016 [5]	160631	160631	7588	7588	7588	587	587	587	587	587	587	587	2
SAMEA3718693	ERR1197642		Cambodia	2013	120	2.3.1	WT	85		85	WT	Kuijpers, et al. 2016 [5]	160630	160630	7588	7588	7588	587	587	587	587	587	587	587	2
SAMEA3718695	ERR1197644		Cambodia	2013	122	2.3.1	WT	85		85	WT	Kuijpers, et al. 2016 [5]	41719	41719	7588	7588	7588	587	587	587	587	587	587	587	2
SAMEA3718696	ERR1197645		Cambodia	2013	131	2.3.1	WT	85		85	WT	Kuijpers, et al. 2016 [5]	41720	7588	7588	7588	7588	587	587	587	587	587	587	587	2
SAMEA3718698	ERR1197647		Cambodia	2013	115	2.3.1	WT	85		85	WT	Kuijpers, et al. 2016 [5]	41722	41722	7588	7588	7588	587	587	587	587	587	587	587	2
SAMEA3718699	ERR1197648		Cambodia	2013	163	2.3.1	WT	85		85	WT	Kuijpers, et al. 2016 [5]	153139	153139	7588	7588	7588	587	587	587	587	587	587	587	2
SAMEA3718701	ERR1197650		Cambodia	2013	112	2.3.1	WT	85		85	WT	Kuijpers, et al. 2016 [5]	55576	7588	7588	7588	7588	587	587	587	587	587	587	587	2
SAMEA3718703	ERR1197652		Cambodia	2013	143	2.3.1	WT	85		85	WT	Kuijpers, et al. 2016 [5]	55582	41737	7588	7588	7588	587	587	587	587	587	587	587	2
SAMEA3718704	ERR1197653		Cambodia	2013	140	2.3.1	WT	85		85	WT	Kuijpers, et al. 2016 [5]	55578	7588	7588	7588	7588	587	587	587	587	587	587	587	2
SAMEA3718728	ERR1197677		Cambodia	2013	84	2.3.1	WT	85		85	WT	Kuijpers, et al. 2016 [5]	55587	41600	41600	7588	7588	587	587	587	587	587	587	587	2
SAMEA3718729	ERR1197678		Cambodia	2013	242	2.3	Others_a	85		85	D87N	Kuijpers, et al. 2016 [5]	55503	41601	41601	41601	15282	587	587	587	587	587	587	587	2
SAMEA3718730	ERR1197679		Cambodia	2013	125	2.3.1	WT	85		85	WT	Kuijpers, et al. 2016 [5]	41602	41602	7588	7588	7588	587	587	587	587	587	587	587	2
SAMEA3718731	ERR1197680		Cambodia	2013	131	2.3.1	WT	85		85	WT	Kuijpers, et al. 2016 [5]	41724	7588	7588	7588	7588	587	587	587	587	587	587	587	2
SAMEA3718732	ERR1197681		Cambodia	2013	184	2.3.1	WT	85		85	WT	Kuijpers, et al. 2016 [5]	55513	7588	7588	7588	7588	587	587	587	587	587	587	587	2
SAMEA3718733	ERR1197682		Cambodia	2013	139	2.3.1	WT	85		85	WT	Kuijpers, et al. 2016 [5]	160628	160628	7588	7588	7588	587	587	587	587	587	587	587	2
SAMEA3718734	ERR1197683		Cambodia	2013	128	2.3.1	WT	85		85	WT	Kuijpers, et al. 2016 [5]	41604	41604	7588	7588	7588	587	587	587	587	587	587	587	2
SAMEA3718735	ERR1197684		Cambodia	2013	155	2.3.1	WT	85		85	WT	Kuijpers, et al. 2016 [5]	41605	41605	7588	7588	7588	587	587	587	587	587	587	587	2
SAMEA3718736	ERR1197685		Cambodia	2013	179	2.3.1	WT	85		85	WT	Kuijpers, et al. 2016 [5]	55510	55510	7588	7588	7588	587	587	587	587	587	587	587	2
SAMEA3718737	ERR1197686		Cambodia	2013	192	2.3.1	WT	85		85	WT	Kuijpers, et al. 2016 [5]	55514	55514	7588	7588	7588	587	587	587	587	587	587	587	2
SAMEA3718738	ERR1197687		Cambodia	2013	185	2.3.1	WT	85		85	WT	Kuijpers, et al. 2016 [5]	55511	7588	7588	7588	7588	587	587	587	587	587	587	587	2
SAMEA3718739	ERR1197688		Cambodia	2013	260	2.3.1	WT	85		85	WT	Kuijpers, et al. 2016 [5]	160624	160624	7588	7588	7588	587	587	587	587	587	587	587	2
SAMEA3718740	ERR1197689		Cambodia	2013	91	2.3.1	WT	85		85	WT	Kuijpers, et al. 2016 [5]	55515	7588	7588	7588	7588	587	587	587	587	587	587	587	2
SAMEA3718741	ERR1197690		Cambodia	2013	363	2.3.1	WT	85		85	WT	Kuijpers, et al. 2016 [5]	7588	7588	7588	7588	7588	587	587	587	587	587	587	587	2
SAMEA3718742	ERR1197691		Cambodia	2013	158	2.3.1	WT	85		85	WT	Kuijpers, et al. 2016 [5]	41612	7588	7588	7588	7588	587	587	587	587	587	587	587	2
SAMEA3718743	ERR1197692		Cambodia	2013	169	2.3.1	WT	85		85	WT	Kuijpers, et al. 2016 [5]	160622	160622	7588	7588	7588	587	587	587	587	587	587	587	2
SAMEA3718744	ERR1197693		Cambodia	2013	75	2.3.1	WT	85		85	WT	Kuijpers, et al. 2016 [5]	55517	55517	7588	7588	7588	587	587	587	587	587	587	587	2
SAMEA3718745	ERR1197694		Cambodia	2013	149	2.3.1	WT	85		85	WT	Kuijpers, et al. 2016 [5]	55588	41615	7588	7588	7588	587	587	587	587	587	587	587	2
SAMN46371606	SRR32086488	R19.2922	Cambodia	2013	67	2.3.1	WT	85	Yes	85	WT	This study	506867	7588	7588	7588	7588	587	587	587	587	587	587	587	2
SAMN46747116	SRR32284239	C13.0095	Cambodia	2013	77	2.3.1	WT	85	Yes	85	WT	This study	325079	41722	7588	7588	7588	587	587	587	587	587	587	587	2
SAMEA3718707	ERR1197656		Cambodia	2014	120	2.4	S83Y	129		129	S83Y	Kuijpers, et al. 2016 [5]	55498	41741	41741	41741	15255	1562	587	587	587	587	587	587	2
SAMEA3718708	ERR1197657		Cambodia	2014	255	2.3.1	WT	85		85	WT	Kuijpers, et al. 2016 [5]	160626	7588	7588	7588	7588	587	587	587	587	587	587	587	2
SAMN46747114	SRR32284237	R17.0007	Cambodia	2016	105	2.3.1	S83F	85	Yes	85	S83F	This study	509613	130990	7588	7588	7588	587	587	587	587	587	587	587	2
SAMN46371589	SRR32086507	R19.2713	Cambodia	2019	61	2.3.1	S83F	85	Yes	85	S83F	This study	190664	130990	7588	7588	7588	587	587	587	587	587	587	587	2
SAMN46371612	SRR32086482	R19.2965	Cambodia	2019	71	2.3.1	S83F	85	Yes	85	S83F	This study	506864	506864	7588	7588	7588	587	587	587	587	587	587	587	2
SAMEA111526556	GCA_026906605.1	RES21-0018	Cambodia	2020	123	2.3.1	S83F	85		85	S83F	Dusadeepong, et al., 2023 [2]	339139	339139	339139	7588	7588	587	587	587	587	587	587	587	2
SAMEA111526557	GCA_026904025.1	RES21-0019	Cambodia	2020	122	2.3.1	S83F	85		85	S83F	Dusadeepong, et al., 2023 [2]	339141	339141	339141	7588	7588	587	587	587	587	587	587	587	2
SAMEA111526558	GCA_026907285.1	RES21-0020	Cambodia	2020	111	2.3.1	S83F	85		85	S83F	Dusadeepong, et al., 2023 [2]	339140	339140	339140	7588	7588	587	587	587	587	587	587	587	2
SAMEA111526559	GCA_026904505.1	RES21-0021	Cambodia	2020	120	2.3.1	S83F	85		85	S83F	Dusadeepong, et al., 2023 [2]	339142	339142	7588	7588	7588	587	587	587	587	587	587	587	2
SAMEA111526560	GCA_026904485.1	RES21-0022	Cambodia	2020	116	2.3.1	S83F	85		85	S83F	Dusadeepong, et al., 2023 [2]	339216	339216	339216	7588	7588	587	587	587	587	587	587	587	2
SAMEA111526561	GCA_026903985.1	RES21-0023	Cambodia	2020	111	2.3.1	S83F	85		85	S83F	Dusadeepong, et al., 2023 [2]	339143	339143	339143	7588	7588	587	587	587	587	587	587	587	2
SAMEA111526562	GCA_026904005.1	RES21-0024	Cambodia	2020	104	2.3.1	S83F	85		85	S83F	Dusadeepong, et al., 2023 [2]	339144	339144	339144	7588	7588	587	587	587	587	587	587	587	2
SAMEA111526563	GCA_026904585.1	RES21-0025	Cambodia	2020	126	2.3.1	S83F	85		85	S83F	Dusadeepong, et al., 2023 [2]	339145	339145	339145	7588	7588	587	587	587	587	587	587	587	2
SAMEA111526564	GCA_026906585.1	RES21-0026	Cambodia	2020	122	2.3.1	S83F	85		85	S83F	Dusadeepong, et al., 2023 [2]	339146	339146	339146	7588	7588	587	587	587	587	587	587	587	2
SAMEA111526565	GCA_026903965.1	RES21-0027	Cambodia	2020	117	2.3.1	S83F	85		85	S83F	Dusadeepong, et al., 2023 [2]	339147	339147	7588	7588	7588	587	587	587	587	587	587	587	2
SAMEA111526566	GCA_026905925.1	RES21-0028	Cambodia	2020	109	2.3.1	S83F	85		85	S83F	Dusadeepong, et al., 2023 [2]	339149	339149	339149	7588	7588	587	587	587	587	587	587	587	2
SAMEA111526567	GCA_026903925.1	RES21-0029	Cambodia	2020	123	2.3.1	S83F	85		85	S83F	Dusadeepong, et al., 2023 [2]	339148	339148	339148	7588	7588	587	587	587	587	587	587	587	2
SAMEA111526568	GCA_026903945.1	RES21-0030	Cambodia	2020	124	2.3.1	S83F	85		85	S83F	Dusadeepong, et al., 2023 [2]	339150	339150	339150	7588	7588	587	587	587	587	587	587	587	2
SAMEA111526569	GCA_026903845.1	RES21-0031	Cambodia	2020	122	2.3.1	S83F	85		85	S83F	Dusadeepong, et al., 2023 [2]	339152	339152	339152	7588	7588	587	587	587	587	587	587	587	2
SAMEA111526570	GCA_026903825.1	RES21-0032	Cambodia	2020	115	2.3.1	S83F	85		85	S83F	Dusadeepong, et al., 2023 [2]	339151	339151	339151	7588	7588	587	587	587	587	587	587	587	2
SAMEA111526571	GCA_026903885.1	RES21-0033	Cambodia	2020	124	2.3.1	S83F	85		85	S83F	Dusadeepong, et al., 2023 [2]	339153	339153	339153	7588	7588	587	587	587	587	587	587	587	2
SAMEA111526572	GCA_026903865.1	RES21-0034	Cambodia	2020	121	2.3.1	S83F	85		85	S83F	Dusadeepong, et al., 2023 [2]	339154	339154	7588	7588	7588	587	587	587	587	587	587	587	2
SAMEA111526573	GCA_026903905.1	RES21-0035	Cambodia	2020	125	2.3.1	S83F	85		85	S83F	Dusadeepong, et al., 2023 [2]	339155	339155	7588	7588	7588	587	587	587	587	587	587	587	2
SAMEA111526574	GCA_026903805.1	RES21-0036	Cambodia	2020	105	2.3.1	S83F	85		85	S83F	Dusadeepong, et al., 2023 [2]	339156	339156	7588	7588	7588	587	587	587	587	587	587	587	2
SAMEA111526575	GCA_026906545.1	RES21-0037	Cambodia	2020	114	2.3.1	S83F	85		85	S83F	Dusadeepong, et al., 2023 [2]	339158	339158	7588	7588	7588	587	587	587	587	587	587	587	2
SAMEA111526576	GCA_026907245.1	RES21-0038	Cambodia	2020	106	2.3.1	S83F	85		85	S83F	Dusadeepong, et al., 2023 [2]	339157	339157	69190	7588	7588	587	587	587	587	587	587	587	2
SAMEA111526577	GCA_026903785.1	RES21-0040	Cambodia	2020	110	2.3.1	S83F	85		85	S83F	Dusadeepong, et al., 2023 [2]	339160	339160	7588	7588	7588	587	587	587	587	587	587	587	2
SAMEA111526578	GCA_026903765.1	RES21-0041	Cambodia	2020	101	2.3.1	S83F	85		85	S83F	Dusadeepong, et al., 2023 [2]	339159	339159	339159	7588	7588	587	587	587	587	587	587	587	2
SAMEA111526579	GCA_026903745.1	RES21-0043	Cambodia	2020	120	2.3.1	S83F	85		85	S83F	Dusadeepong, et al., 2023 [2]	339161	339161	339161	7588	7588	587	587	587	587	587	587	587	2
SAMEA111526580	GCA_026908985.1	RES21-0044	Cambodia	2020	94	2.3.1	S83F	85		85	S83F	Dusadeepong, et al., 2023 [2]	339162	339162	339162	7588	7588	587	587	587	587	587	587	587	2
SAMEA111526581	GCA_026908925.1	RES21-0045	Cambodia	2020	96	2.3.1	S83F	85		85	S83F	Dusadeepong, et al., 2023 [2]	339164	339164	130001	7588	7588	587	587	587	587	587	587	587	2
SAMEA111526582	GCA_026904465.1	RES21-0047	Cambodia	2020	93	2.3.1	S83F	85		85	S83F	Dusadeepong, et al., 2023 [2]	339215	339215	339215	7588	7588	587	587	587	587	587	587	587	2
SAMEA111526583	GCA_026906565.1	RES21-0050	Cambodia	2020	123	2.3.1	S83F	85		85	S83F	Dusadeepong, et al., 2023 [2]	339163	339163	339163	7588	7588	587	587	587	587	587	587	587	2
SAMEA111526584	GCA_026906525.1	RES21-0051	Cambodia	2020	128	2.3.1	S83F	85		85	S83F	Dusadeepong, et al., 2023 [2]	339166	339166	7588	7588	7588	587	587	587	587	587	587	587	2
SAMEA111526585	GCA_026903705.1	RES21-0052	Cambodia	2020	101	2.3.1	S83F	85		85	S83F	Dusadeepong, et al., 2023 [2]	339165	339165	7588	7588	7588	587	587	587	587	587	587	587	2
SAMEA111526586	GCA_026903725.1	RES21-0053	Cambodia	2020	136	2.3.1	S83F	85		85	S83F	Dusadeepong, et al., 2023 [2]	339167	130990	7588	7588	7588	587	587	587	587	587	587	587	2
SAMEA111526587	GCA_026903685.1	RES21-0054	Cambodia	2020	135	2.3.1	S83F	85		85	S83F	Dusadeepong, et al., 2023 [2]	339168	339168	7588	7588	7588	587	587	587	587	587	587	587	2
SAMN46371613	SRR32086481	R21.0325	Cambodia	2021	36	2.3.1	S83F	85	Yes	85	S83F	This study	506932	506932	506932	506932	7588	587	587	587	587	587	587	587	2
SAMN46371645	SRR32086446	R23.2708	Cambodia	2023	73	2.3.1	S83F	85	Yes	85	S83F	This study	506843	506843	7588	7588	7588	587	587	587	587	587	587	587	2
SAMN46371568	SRR32086511	04-900-007978	China	2007	61	2.3.3	S83F	85	Yes	85	S83F	This study	506885	506885	506876	15287	587	587	587	587	587	587	587	587	2
SAMN46371569	SRR32086500	04-901-251258	China	2008	63	2.3.3	S83F	85	Yes	85	S83F	This study	506879	506879	506879	356178	587	587	587	587	587	587	587	587	2
SAMEA3451357	ERR912269		China	2009	110	2.3.3	S83F	85		85	S83F	Yan, 2015 [9]	41824	41824	41824	15287	587	587	587	587	587	587	587	587	2
SAMEA3451358	ERR912270		China	2009	111	2.3.3	S83F	85		85	S83F	Yan, 2015 [9]	41825	41825	41825	15287	587	587	587	587	587	587	587	587	2
SAMN46371598	SRR32086497	R19.2913	China	2010	59	2.3.3	S83F	85	Yes	85	S83F	This study	506881	41824	41824	15287	587	587	587	587	587	587	587	587	2
SAMEA3451359	ERR912271		China	2010	120	2.3.3	S83F	85		85	S83F	Yan, 2015 [9]	41826	41826	41826	15287	587	587	587	587	587	587	587	587	2
SAMEA3451360	ERR912272		China	2010	119	2.3.3	S83F	85		85	S83F	Yan, 2015 [9]	41827	41824	41824	15287	587	587	587	587	587	587	587	587	2
SAMEA3451361	ERR912598		China	2010	119	2.3.3	S83F	85		85	S83F	Yan, 2015 [9]	41828	41828	41824	15287	587	587	587	587	587	587	587	587	2
SAMEA3451362	ERR912599		China	2010	120	2.3.3	S83F	85		85	S83F	Yan, 2015 [9]	41829	41828	41824	15287	587	587	587	587	587	587	587	587	2
SAMEA3451366	ERR912605		China	2010	111	2.3.3	S83F	85		85	S83F	Yan, 2015 [9]	41831	41828	41824	15287	587	587	587	587	587	587	587	587	2
SAMEA3451369	ERR912608		China	2010	111	2.3.3	S83F	85		85	S83F	Yan, 2015 [9]	41827	41824	41824	15287	587	587	587	587	587	587	587	587	2
SAMEA3451370	ERR912609		China	2010	111	2.3.3	S83F	85		85	S83F	Yan, 2015 [9]	44851	44851	44851	44851	587	587	587	587	587	587	587	587	2
SAMN46371600	SRR32086495	R19.2916	China	2011	58	2.3.3	S83F	85	Yes	85	S83F	This study	506876	506876	506876	15287	587	587	587	587	587	587	587	587	2
SAMEA3451364	ERR912602		China	2011	119	2.3.3	S83F	85		85	S83F	Yan, 2015 [9]	41827	41824	41824	15287	587	587	587	587	587	587	587	587	2
SAMEA3451365	ERR912603		China	2011	119	2.3.3	S83F	85		85	S83F	Yan, 2015 [9]	41827	41824	41824	15287	587	587	587	587	587	587	587	587	2
SAMEA3451367	ERR912606		China	2011	101	2.3.3	S83F	85		85	S83F	Yan, 2015 [9]	41831	41828	41824	15287	587	587	587	587	587	587	587	587	2
SAMEA3451368	ERR912607		China	2011	110	2.3.3	S83F	85		85	S83F	Yan, 2015 [9]	41831	41828	41824	15287	587	587	587	587	587	587	587	587	2
SAMEA1462540	GCA_011242315.1	Banker Type1	India	1943	139	2.2	WT	85		85	WT	da Silva et al., 2023 [10]	32408	32408	15315	15315	15237	15231	587	587	587	587	587	587	2
SAMEA1462538	GCA_011393955.1	Banker Type3	India	1954	168	2.2	WT	85		85	WT	da Silva et al., 2023 [10]	32410	32408	15315	15315	15237	15231	587	587	587	587	587	587	2
SAMEA1462573	GCA_011350665.1	97 1822	India	1997	153	2.4	S83F	129		129	S83F	da Silva et al., 2023 [10]	32257	15308	15308	15308	15308	1562	587	587	587	587	587	587	2
SAMEA1462582	ERR134205	97 7358	India	1997	175	2.3	WT	85		85	WT	da Silva et al., 2023 [10]	32334	32334	32334	15248	15248	587	587	587	587	587	587	587	2
SAMEA693018	ERR030139		India	1999	237	2.4.1	WT	129		129	WT	da Silva et al., 2023 [10]
SAMEA693084	ERR028963		India	2000	343	2.3.3	S83F	85		85	S83F	da Silva et al., 2023 [10]
SAMEA693025	ERR028926		India	2001	829	2.4.2	S83F	129		129	S83F	da Silva et al., 2023 [10]
SAMEA806800	ERR033915		India	2002	44	2.3.3	S83F	85		85	S83F	da Silva et al., 2023 [10]
SAMEA806780	ERR033942		India	2003	42	2.3.3	S83F	85		85	S83F	da Silva et al., 2023 [10]
SAMEA1462624	GCA_011242275.1	04 2589	India	2004	159	2.4.6	S83F	129		129	S83F	da Silva et al., 2023 [10]	32265	15292	15268	15268	15268	1562	587	587	587	587	587	587	2
SAMEA1462625	GCA_011296975.1	04 6500	India	2004	137	2.4.5	S83F	129		129	S83F	da Silva et al., 2023 [10]	32299	32299	15307	15307	15307	1562	587	587	587	587	587	587	2
SAMEA806649	ERR033912		India	2004	45	2.4.1	S83F	129		129	S83F	da Silva et al., 2023 [10]
SAMEA1462546	GCA_011241575.1	05 5304	India	2005	141	2.4.2	S83F	129		129	S83F	da Silva et al., 2023 [10]	32295	32295	7407	7078	1562	1562	587	587	587	587	587	587	2
SAMEA1462600	GCA_011241595.1	05 0208	India	2005	192	2.4.8	S83F	129		129	S83F	da Silva et al., 2023 [10]	32309	32309	32309	15304	7920	1562	587	587	587	587	587	587	2
SAMEA806645	ERR033923		India	2005	54	2.4	WT	129		129	WT	da Silva et al., 2023 [10]
SAMEA806656	ERR033910		India	2005	55	2.3	S83F	85		85	S83F	da Silva et al., 2023 [10]
SAMEA806763	ERR033928		India	2005	42	2.4.8	S83F	129		129	S83F	da Silva et al., 2023 [10]
SAMEA1462562	ERR134237		India	2006	159	2.3.4	S83Y	85		85	S83Y	da Silva et al., 2023 [10]	32386	15278	15278	2346	2346	587	587	587	587	587	587	587	2
SAMEA1462591	GCA_011241555.1	06 5568	India	2006	165	2.4.1	S83F	129		129	S83F	da Silva et al., 2023 [10]	15299	15299	15299	7800	7112	1562	587	587	587	587	587	587	2
SAMEA1462599	GCA_011297235.1	06 1246	India	2006	128	2.4.8	S83F	129		129	S83F	da Silva et al., 2023 [10]	15304	15304	15304	15304	7920	1562	587	587	587	587	587	587	2
SAMEA693021	ERR028925		India	2006	396	2.4.2	S83F	129		129	S83F	da Silva et al., 2023 [10]
SAMEA806643	ERR033932		India	2007	46	2.4.6	S83F	129		129	S83F	da Silva et al., 2023 [10]
SAMEA806652	ERR033925		India	2007	46	2.4.2	S83F	129		129	S83F	da Silva et al., 2023 [10]
SAMEA806764	ERR033929		India	2007	42	2.4.3	S83F	129		129	S83F	da Silva et al., 2023 [10]
SAMN46371573	SRR32086456	04-901-601827	India	2008	60	2.3.4	S83Y	85	Yes	85	S83Y	This study	506849	506849	15278	2346	2346	587	587	587	587	587	587	587	2
SAMN46371592	SRR32086504	R19.2907	India	2010	58	2.4.2	S83F	129	Yes	129	S83F	This study	506878	506877	506877	53866	1562	1562	587	587	587	587	587	587	2
SAMN46371593	SRR32086503	R19.2908	India	2010	63	2.4.2	S83F	129	Yes	129	S83F	This study	506882	506877	506877	53866	1562	1562	587	587	587	587	587	587	2
SAMN46371594	SRR32086502	R19.2909	India	2010	75	2.4.2	S83F	129	Yes	129	S83F	This study	506880	506877	506877	53866	1562	1562	587	587	587	587	587	587	2
SAMN46371595	SRR32086501	R19.2910	India	2010	51	2.4.2	S83F	129	Yes	129	S83F	This study	506878	506877	506877	53866	1562	1562	587	587	587	587	587	587	2
SAMN46371596	SRR32086499	R19.2911	India	2010	59	2.4.2	S83F	129	Yes	129	S83F	This study	506918	506877	506877	53866	1562	1562	587	587	587	587	587	587	2
SAMN46371597	SRR32086498	R19.2912	India	2010	54	2.4.2	S83F	129	Yes	129	S83F	This study	506877	506877	506877	53866	1562	1562	587	587	587	587	587	587	2
SAMN46371604	SRR32086491	R19.2920	India	2012	63	2.3.4	S83Y	85	Yes	85	S83Y	This study	506873	506873	506873	506873	2346	587	587	587	587	587	587	587	2
SAMN03466455	GCA_010666525.1	60370	India	2014	74	2.4.5	S83F	129		129	S83F	da Silva et al., 2023 [10]	25203	25203	15307	15307	15307	1562	587	587	587	587	587	587	2
SAMN03468467	GCA_011434755.1	73532	India	2014	89	2.4.2	S83F	129		129	S83F	da Silva et al., 2023 [10]	25378	1562	1562	1562	1562	1562	587	587	587	587	587	587	2
SAMN03469177	GCA_010723375.1	70702	India	2014	68	2.4.8	S83F	129		129	S83F	da Silva et al., 2023 [10]	25837	25837	25837	20657	7920	1562	587	587	587	587	587	587	2
SAMN03469201	GCA_010703925.1	70701	India	2014	67	2.4.8	S83F	129		129	S83F	da Silva et al., 2023 [10]	25837	25837	25837	20657	7920	1562	587	587	587	587	587	587	2
SAMN03469656	GCA_010794255.1	78736	India	2014	87	2.3.4	S83Y	85		85	S83Y	da Silva et al., 2023 [10]	25906	25906	25906	2346	2346	587	587	587	587	587	587	587	2
SAMN03469793	GCA_011107915.1	70703	India	2014	67	2.4.8	S83F	129		129	S83F	da Silva et al., 2023 [10]	25837	25837	25837	20657	7920	1562	587	587	587	587	587	587	2
SAMN03469881	GCA_010424885.1	73546	India	2014	81	2.4.2	S83F	129		129	S83F	da Silva et al., 2023 [10]	26062	1562	1562	1562	1562	1562	587	587	587	587	587	587	2
SAMN03474008	GCA_016847145.1	5885	India	2014	62	2.4.2	S83F	129		129	S83F	da Silva et al., 2023 [10]	26221	26221	7050	1798	1562	1562	587	587	587	587	587	587	2
SAMN03474063	GCA_010676305.1	61879	India	2014	101	2.4.3	S83F	129		129	S83F	da Silva et al., 2023 [10]	26272	26272	26272	7526	7526	1562	587	587	587	587	587	587	2
SAMN03475519	GCA_016847165.1	9243	India	2014	66	2.4.2	S83F	129		129	S83F	da Silva et al., 2023 [10]	26457	7050	7050	1798	1562	1562	587	587	587	587	587	587	2
SAMN03475851	GCA_010422845.1	83567	India	2014	55	2.4.2	S83F	129		129	S83F	da Silva et al., 2023 [10]	1562	1562	1562	1562	1562	1562	587	587	587	587	587	587	2
SAMN03478107	GCA_010370065.1	50332	India	2014	57	2.3.3	S83F	85		85	S83F	da Silva et al., 2023 [10]	28697	7095	587	587	587	587	587	587	587	587	587	587	2
SAMN03478673	GCA_032757715.1	9471	India	2014	50	2.3.2	S83F	85		85	S83F	da Silva et al., 2023 [10]	29347	29347	29347	2448	1836	587	587	587	587	587	587	587	2
SAMN03479166	GCA_011438195.1	14925	India	2014	53	2.3.3	S83F	85		85	S83F	da Silva et al., 2023 [10]	28708	7095	587	587	587	587	587	587	587	587	587	587	2
SAMN03480080	GCA_011099705.1	75986	India	2014	52	2.3.4	S83Y	85		85	S83Y	da Silva et al., 2023 [10]	31499	25906	25906	2346	2346	587	587	587	587	587	587	587	2
SAMN03480314	GCA_010712795.1	63004	India	2014	88	2.4.2	S83F	129		129	S83F	da Silva et al., 2023 [10]	31764	1562	1562	1562	1562	1562	587	587	587	587	587	587	2
SAMN03468537	GCA_010664025.1	80305	India	2015	57	2.3.2	S83F	85		85	S83F	da Silva et al., 2023 [10]	25439	25439	25439	2448	1836	587	587	587	587	587	587	587	2
SAMN03474058	GCA_010370965.1	91254	India	2015	70	2.3.2	S83F	85		85	S83F	da Silva et al., 2023 [10]	26267	26267	2448	2448	1836	587	587	587	587	587	587	587	2
SAMN03475419	GCA_010705545.1	83734	India	2015	79	2.3.3	S83F	85		85	S83F	da Silva et al., 2023 [10]	26373	6980	6980	587	587	587	587	587	587	587	587	587	2
SAMN03477449	GCA_011444495.1	99047	India	2015	65	2.3.3	S83F	85		85	S83F	da Silva et al., 2023 [10]	28125	28125	28125	587	587	587	587	587	587	587	587	587	2
SAMN03478462	GCA_010641645.1	90488	India	2015	86	2.4.1	S83F	129		129	S83F	da Silva et al., 2023 [10]	29118	7753	7753	7753	7112	1562	587	587	587	587	587	587	2
SAMN03478630	GCA_010405885.1	90494	India	2015	125	2.4.1	S83F	129		129	S83F	da Silva et al., 2023 [10]	29118	7753	7753	7753	7112	1562	587	587	587	587	587	587	2
SAMN03478867	GCA_010676745.1	90166	India	2015	76	2.3.4	S83Y	85		85	S83Y	da Silva et al., 2023 [10]	29187	29187	21441	2346	2346	587	587	587	587	587	587	587	2
SAMN03479023	GCA_010390335.1	99046	India	2015	78	2.3.4	S83Y	85		85	S83Y	da Silva et al., 2023 [10]	7706	7706	7706	2346	2346	587	587	587	587	587	587	587	2
SAMN03479263	GCA_010392465.1	83575	India	2015	55	2.3.2	S83F	85		85	S83F	da Silva et al., 2023 [10]	30272	2448	2448	2448	1836	587	587	587	587	587	587	587	2
SAMN03479721	GCA_010566205.1	89988	India	2015	82	2.4.1	S83F	129		129	S83F	da Silva et al., 2023 [10]	29118	7753	7753	7753	7112	1562	587	587	587	587	587	587	2
SAMN03480118	GCA_011107835.1	97877	India	2015	90	2.4.1	S83F	129		129	S83F	da Silva et al., 2023 [10]	31537	7753	7753	7753	7112	1562	587	587	587	587	587	587	2
SAMN04601017	GCA_011397195.1	114045	India	2015	59	2.4.2	S83F	129		129	S83F	da Silva et al., 2023 [10]	1798	1798	1798	1798	1562	1562	587	587	587	587	587	587	2
SAMN06247563	GCA_010619525.1	140624	India	2015	67	2.4.5	S83F	129		129	S83F	da Silva et al., 2023 [10]	60037	60037	15307	15307	15307	1562	587	587	587	587	587	587	2
SAMN06247877	GCA_011398695.1	142508	India	2015	82	2.3.2	S83F	85		85	S83F	da Silva et al., 2023 [10]	2448	2448	2448	2448	1836	587	587	587	587	587	587	587	2
SAMN07569014	GCA_010601905.1	105326	India	2015	48	2.3.4	S83Y	85		85	S83Y	da Silva et al., 2023 [10]	29187	29187	21441	2346	2346	587	587	587	587	587	587	587	2
SAMN07569015	GCA_010382245.1	164900	India	2015	78	2.3.2	S83F	85		85	S83F	da Silva et al., 2023 [10]	2448	2448	2448	2448	1836	587	587	587	587	587	587	587	2
SAMN07569024	GCA_010470645.1	117290	India	2015	79	2.4.2	S83F	129		129	S83F	da Silva et al., 2023 [10]	83971	83163	7407	7078	1562	1562	587	587	587	587	587	587	2
SAMN07569036	GCA_010381045.1	101439	India	2015	106	2.3.3	S83F	85		85	S83F	da Silva et al., 2023 [10]	85630	85630	85630	85630	587	587	587	587	587	587	587	587	2
SAMN07569041	GCA_010610165.1	117667	India	2015	68	2.3.3	S83F	85		85	S83F	da Silva et al., 2023 [10]	83992	83992	83992	587	587	587	587	587	587	587	587	587	2
SAMN07569048	GCA_011125105.1	195845	India	2015	74	2.4.2	S83F	129		129	S83F	da Silva et al., 2023 [10]	83987	83987	83987	7078	1562	1562	587	587	587	587	587	587	2
SAMN07572158	GCA_010728885.1	138377	India	2015	62	2.4.2	S83F	129		129	S83F	da Silva et al., 2023 [10]	1562	1562	1562	1562	1562	1562	587	587	587	587	587	587	2
SAMN07572168	GCA_010472765.1	107776	India	2015	103	2.4.1	S83F	129		129	S83F	da Silva et al., 2023 [10]	84187	7753	7753	7753	7112	1562	587	587	587	587	587	587	2
SAMN07572193	GCA_010380905.1	138388	India	2015	93	2.4.2	S83F	129		129	S83F	da Silva et al., 2023 [10]	1562	1562	1562	1562	1562	1562	587	587	587	587	587	587	2
SAMN07572202	GCA_011124465.1	118876	India	2015	69	2.3.3	S83F	85		85	S83F	da Silva et al., 2023 [10]	587	587	587	587	587	587	587	587	587	587	587	587	2
SAMN07572209	GCA_010727845.1	126061	India	2015	86	2.3.3	S83F	85		85	S83F	da Silva et al., 2023 [10]	83992	83992	83992	587	587	587	587	587	587	587	587	587	2
SAMN07572678	GCA_010620685.1	123953	India	2015	65	2.4.2	S83F	129		129	S83F	da Silva et al., 2023 [10]	84267	7407	7407	7078	1562	1562	587	587	587	587	587	587	2
SAMN07572691	GCA_010600955.1	107777	India	2015	92	2.4.1	S83F	129		129	S83F	da Silva et al., 2023 [10]	84275	7753	7753	7753	7112	1562	587	587	587	587	587	587	2
SAMN07572730	GCA_010431025.1	186521	India	2015	61	2.3.4	S83Y	85		85	S83Y	da Silva et al., 2023 [10]	84290	84290	84290	2346	2346	587	587	587	587	587	587	587	2
SAMN06247718	GCA_010751975.1	285915	India	2016	50	2.3.2	S83F	85		85	S83F	da Silva et al., 2023 [10]	60182	60182	60182	2448	1836	587	587	587	587	587	587	587	2
SAMN06278285	GCA_010552185.1	285656	India	2016	55	2.3.4	S83Y	85		85	S83Y	da Silva et al., 2023 [10]	61286	61286	15278	2346	2346	587	587	587	587	587	587	587	2
SAMN07418633	GCA_010627745.1	250727	India	2016	82	2.3.4	S83Y	85		85	S83Y	da Silva et al., 2023 [10]	29187	29187	21441	2346	2346	587	587	587	587	587	587	587	2
SAMN07433804	GCA_010529795.1	253340	India	2016	81	2.4.2	S83F	129		129	S83F	da Silva et al., 2023 [10]	83163	83163	7407	7078	1562	1562	587	587	587	587	587	587	2
SAMN07557058	GCA_011124365.1	279399	India	2016	78	2.4.2	S83F	129		129	S83F	da Silva et al., 2023 [10]	83804	66166	66166	7078	1562	1562	587	587	587	587	587	587	2
SAMN07566696	GCA_010002065.1	271110	India	2016	99	2.3.2	S83F	85		85	S83F	da Silva et al., 2023 [10]	86266	1836	1836	1836	1836	587	587	587	587	587	587	587	2
SAMN07566717	GCA_010432715.1	247241	India	2016	91	2.3.4	S83Y	85		85	S83Y	da Silva et al., 2023 [10]	83942	29187	21441	2346	2346	587	587	587	587	587	587	587	2
SAMN07569011	GCA_011121185.1	285898	India	2016	54	2.3.2	S83F	85		85	S83F	da Silva et al., 2023 [10]	60182	60182	60182	2448	1836	587	587	587	587	587	587	587	2
SAMN07569017	GCA_010737635.1	248625	India	2016	73	2.4.6	S83F	129		129	S83F	da Silva et al., 2023 [10]	83975	83975	15268	15268	15268	1562	587	587	587	587	587	587	2
SAMN07569018	GCA_010627245.1	261329	India	2016	83	2.3.2	S83F	85		85	S83F	da Silva et al., 2023 [10]	83980	7211	7211	7211	7211	587	587	587	587	587	587	587	2
SAMN07569029	GCA_010601985.1	248626	India	2016	55	2.3.3	S83F	85		85	S83F	da Silva et al., 2023 [10]	83969	587	587	587	587	587	587	587	587	587	587	587	2
SAMN07569037	GCA_010383625.1	275741	India	2016	80	2.4.7	S83F	129		129	S83F	da Silva et al., 2023 [10]	60755	43057	43057	15458	1598	1562	587	587	587	587	587	587	2
SAMN07569040	GCA_010627005.1	260017	India	2016	67	2.4.6	S83F	129		129	S83F	da Silva et al., 2023 [10]	83975	83975	15268	15268	15268	1562	587	587	587	587	587	587	2
SAMN07572179	GCA_010728535.1	253339	India	2016	90	2.4.2	S83F	129		129	S83F	da Silva et al., 2023 [10]	83163	83163	7407	7078	1562	1562	587	587	587	587	587	587	2
SAMN07572207	GCA_010383925.1	254629	India	2016	70	2.4.3	S83F	129		129	S83F	da Silva et al., 2023 [10]	84218	84218	84218	7526	7526	1562	587	587	587	587	587	587	2
SAMN07572703	GCA_011121485.1	253344	India	2016	67	2.3.3	S83F	85		85	S83F	da Silva et al., 2023 [10]	83969	587	587	587	587	587	587	587	587	587	587	587	2
SAMN07572754	GCA_010729045.1	243880	India	2016	71	2.4.2	S83F	Others_b		1938	S83F	da Silva et al., 2023 [10]	84280	84280	7407	7078	1562	1562	587	587	587	587	587	587	2
SAMN07572759	GCA_010736375.1	247185	India	2016	99	2.3.3	S83F	85		85	S83F	da Silva et al., 2023 [10]	84299	7095	587	587	587	587	587	587	587	587	587	587	2
SAMN46371581	SRR32086516	R16.1752	India	2016	66	2.3.4	S83Y	85	Yes	85	S83Y	This study	506921	215436	15278	2346	2346	587	587	587	587	587	587	587	2
SAMEA5779590	ERR4992642	AKU_12601	India	2017	144	2.4.2	S83F	129		129	S83F	Jacob et al., 2023 [4]
SAMEA5779634	ERR4992728	AKU_12601	India	2017	140	2.4.7	S83F	129		129	S83F	Jacob et al., 2023 [4]
SAMEA5779676	ERR4992810	AKU_12601	India	2017	151	2.4.1	S83F	129		129	S83F	Jacob et al., 2023 [4]
SAMEA111405582	GCA_026544665.1	SO_9664_Batch3_DP_0024	India	2018	154	2.3.2	S83F	85		85	S83F	da Silva et al., 2023 [10]	168163	71214	7211	7211	7211	587	587	587	587	587	587	587	2
SAMEA111405594	GCA_026545925.1	SO_9664_Batch3_JV_00101	India	2018	246	2.3.3	S83F	85		85	S83F	da Silva et al., 2023 [10]	334145	334143	334143	587	587	587	587	587	587	587	587	587	2
SAMEA111405595	GCA_026545905.1	SO_9664_Batch3_JV_00103	India	2018	137	2.3.3	S83F	85		85	S83F	da Silva et al., 2023 [10]	334143	334143	334143	587	587	587	587	587	587	587	587	587	2
SAMEA111405596	GCA_026545165.1	SO_9664_Batch3_JV_00104	India	2018	57	2.3.3	S83F	85		85	S83F	da Silva et al., 2023 [10]	334146	334146	334143	587	587	587	587	587	587	587	587	587	2
SAMEA111405597	GCA_026544505.1	SO_9664_Batch3_JV_00105	India	2018	154	2.3.3	S83F	85		85	S83F	da Silva et al., 2023 [10]	334145	334143	334143	587	587	587	587	587	587	587	587	587	2
SAMEA111405598	GCA_026544455.1	SO_9664_Batch3_JV_0064	India	2018	294	2.3.3	S83F	85		85	S83F	da Silva et al., 2023 [10]	334144	334144	334144	587	587	587	587	587	587	587	587	587	2
SAMEA111405599	GCA_026545835.1	SO_9664_Batch3_JV_0082	India	2018	226	2.3.3	S83F	85		85	S83F	da Silva et al., 2023 [10]	334252	334143	334143	587	587	587	587	587	587	587	587	587	2
SAMEA111405600	GCA_026545875.1	SO_9664_Batch3_JV_0087	India	2018	158	2.3.3	S83F	85		85	S83F	da Silva et al., 2023 [10]	334253	334154	334143	587	587	587	587	587	587	587	587	587	2
SAMEA111405601	GCA_026544415.1	SO_9664_Batch3_JV_0090	India	2018	261	2.3.3	S83F	85		85	S83F	da Silva et al., 2023 [10]	334149	334143	334143	587	587	587	587	587	587	587	587	587	2
SAMEA111405602	GCA_026544385.1	SO_9664_Batch3_JV_0112	India	2018	114	2.4.2	S83F	Others_b		1938	S83F	da Silva et al., 2023 [10]	334148	334148	119197	7078	1562	1562	587	587	587	587	587	587	2
SAMEA111405603	GCA_026544435.1	SO_9664_Batch3_JV_0113	India	2018	142	2.4.2	S83F	129		129	S83F	da Silva et al., 2023 [10]	334148	334148	119197	7078	1562	1562	587	587	587	587	587	587	2
SAMEA111405604	GCA_026544365.1	SO_9664_Batch3_JV_0119	India	2018	161	2.3.4	S83Y	85		85	S83Y	da Silva et al., 2023 [10]	334255	180805	180805	2346	2346	587	587	587	587	587	587	587	2
SAMEA111405622	GCA_026573075.1	SO_9664_Batch3_JV_0179	India	2018	150	2.4.2	S83F	Others_b		1938	S83F	da Silva et al., 2023 [10]	334158	334158	334158	7078	1562	1562	587	587	587	587	587	587	2
SAMEA111405635	GCA_026543825.1	SO_9664_Batch3_MG0008	India	2018	125	2.3.4	S83Y	85		85	S83Y	da Silva et al., 2023 [10]	334142	61286	15278	2346	2346	587	587	587	587	587	587	587	2
SAMEA5779282	ERR4634570	404ty	India	2018	164	2.3.2	S83F	85		85	S83F	Jacob et al., 2023 [4]
SAMEA5779591	ERR4992643	AKU_12601	India	2018	127	2.4.2	S83F	129		129	S83F	Jacob et al., 2023 [4]
SAMEA5779592	ERR4992646	AKU_12601	India	2018	138	2.4.2	S83F	129		129	S83F	Jacob et al., 2023 [4]
SAMEA5779593	ERR4992647	AKU_12601	India	2018	123	2.4.6	S83F	129		129	S83F	Jacob et al., 2023 [4]
SAMEA5779594	ERR4992650	AKU_12601	India	2018	170	2.4.1	S83F	129		129	S83F	Jacob et al., 2023 [4]
SAMEA5779595	ERR4992651	AKU_12601	India	2018	158	2.4.2	S83F	129		129	S83F	Jacob et al., 2023 [4]
SAMEA5779596	ERR4992653	AKU_12601	India	2018	141	2.4.7	S83F	129		129	S83F	Jacob et al., 2023 [4]
SAMEA5779598	ERR4992657	AKU_12601	India	2018	133	2.4.2	S83F	129		129	S83F	Jacob et al., 2023 [4]
SAMEA5779599	ERR4992660	AKU_12601	India	2018	140	2.4.7	S83F	129		129	S83F	Jacob et al., 2023 [4]
SAMEA5779600	ERR4992661	AKU_12601	India	2018	145	2.3.4	S83Y	85		85	S83Y	Jacob et al., 2023 [4]
SAMEA5779601	ERR4992664	AKU_12601	India	2018	135	2.4.2	S83F	129		129	S83F	Jacob et al., 2023 [4]
SAMEA5779602	ERR4992665	AKU_12601	India	2018	156	2.4.2	S83F	129		129	S83F	Jacob et al., 2023 [4]
SAMEA5779603	ERR4992667	AKU_12601	India	2018	158	2.3.2	S83Y	85		85	S83Y	Jacob et al., 2023 [4]
SAMEA5779604	ERR4992669	AKU_12601	India	2018	128	2.4.9	S83F	129		129	S83F	Jacob et al., 2023 [4]
SAMEA5779605	ERR4992671	AKU_12601	India	2018	132	2.4.2	S83F	129		129	S83F	Jacob et al., 2023 [4]
SAMEA5779606	ERR4992674	AKU_12601	India	2018	133	2.4.2	S83F	129		129	S83F	Jacob et al., 2023 [4]
SAMEA5779607	ERR4790689	AKU_12601	India	2018	107	2.3.2	S83Y	85		85	S83Y	Jacob et al., 2023 [4]
SAMEA5779608	ERR4992675	AKU_12601	India	2018	139	2.4.2	S83F	129		129	S83F	Jacob et al., 2023 [4]
SAMEA5779609	ERR4992678	AKU_12601	India	2018	133	2.4.1	S83F	129		129	S83F	Jacob et al., 2023 [4]
SAMEA5779610	ERR4992679	AKU_12601	India	2018	114	2.4.2	S83F	129		129	S83F	Jacob et al., 2023 [4]
SAMEA5779611	ERR4992682	AKU_12601	India	2018	146	2.4.1	S83F	129		129	S83F	Jacob et al., 2023 [4]
SAMEA5779612	ERR4992683	AKU_12601	India	2018	144	2.3.4	S83Y	85		85	S83Y	Jacob et al., 2023 [4]
SAMEA5779613	ERR4992685	AKU_12601	India	2018	134	2.4.9	S83F	129		129	S83F	Jacob et al., 2023 [4]
SAMEA5779614	ERR4992688	AKU_12601	India	2018	130	2.3.2	S83F	85		85	S83F	Jacob et al., 2023 [4]
SAMEA5779615	ERR4992689	AKU_12601	India	2018	132	2.4.2	S83F	129		129	S83F	Jacob et al., 2023 [4]
SAMEA5779616	ERR4992692	AKU_12601	India	2018	150	2.3.3	S83F	85		85	S83F	Jacob et al., 2023 [4]
SAMEA5779617	ERR4992693	AKU_12601	India	2018	135	2.4.2	S83F	129		129	S83F	Jacob et al., 2023 [4]
SAMEA5779618	ERR4992696	AKU_12601	India	2018	110	2.4.2	S83F	129		129	S83F	Jacob et al., 2023 [4]
SAMEA5779619	ERR4992697	AKU_12601	India	2018	168	2.4.2	S83F	129		129	S83F	Jacob et al., 2023 [4]
SAMEA5779620	ERR4992699	AKU_12601	India	2018	150	2.3.4	S83Y	85		85	S83Y	Jacob et al., 2023 [4]
SAMEA5779621	ERR4992701	AKU_12601	India	2018	143	2.3.4	S83Y	85		85	S83Y	Jacob et al., 2023 [4]
SAMEA5779622	ERR4992703	AKU_12601	India	2018	156	2.4.9	S83F	129		129	S83F	Jacob et al., 2023 [4]
SAMEA5779623	ERR4992706	AKU_12601	India	2018	151	2.4.7	S83F	129		129	S83F	Jacob et al., 2023 [4]
SAMEA5779624	ERR4992707	AKU_12601	India	2018	157	2.3.3	S83F	85		85	S83F	Jacob et al., 2023 [4]
SAMEA5779625	ERR4992710	AKU_12601	India	2018	137	2.3	S83F	85		85	S83F	Jacob et al., 2023 [4]
SAMEA5779626	ERR4992711	AKU_12601	India	2018	158	1.2.2	S83F	85		85	S83F	Jacob et al., 2023 [4]
SAMEA5779627	ERR4992714	AKU_12601	India	2018	148	2.3.2	S83F	85		85	S83F	Jacob et al., 2023 [4]
SAMEA5779628	ERR4992715	AKU_12601	India	2018	151	2.4.2	S83F	129		129	S83F	Jacob et al., 2023 [4]
SAMEA5779629	ERR4992717	AKU_12601	India	2018	151	2.3.4	S83Y	85		85	S83Y	Jacob et al., 2023 [4]
SAMEA5779630	ERR4992720	AKU_12601	India	2018	144	2.4.9	S83F	129		129	S83F	Jacob et al., 2023 [4]
SAMEA5779631	ERR4992721	AKU_12601	India	2018	138	2.4.9	S83F	129		129	S83F	Jacob et al., 2023 [4]
SAMEA5779632	ERR4992724	AKU_12601	India	2018	151	2.4.2	S83F	129		129	S83F	Jacob et al., 2023 [4]
SAMEA5779633	ERR4992725	AKU_12601	India	2018	138	2.3.2	S83Y	85		85	S83Y	Jacob et al., 2023 [4]
SAMEA5779635	ERR4992729	AKU_12601	India	2018	147	2.4.2	S83F	129		129	S83F	Jacob et al., 2023 [4]
SAMEA5779636	ERR4992731	AKU_12601	India	2018	147	2.3.2	S83F	85		85	S83F	Jacob et al., 2023 [4]
SAMEA5779637	ERR4992733	AKU_12601	India	2018	134	2.4.2	S83F	129		129	S83F	Jacob et al., 2023 [4]
SAMEA5779638	ERR4992735	AKU_12601	India	2018	161	2.4.9	S83F	129		129	S83F	Jacob et al., 2023 [4]
SAMEA5779639	ERR4992738	AKU_12601	India	2018	141	2.4.9	S83F	129		129	S83F	Jacob et al., 2023 [4]
SAMEA5779640	ERR4992739	AKU_12601	India	2018	135	2.4.9	S83F	129		129	S83F	Jacob et al., 2023 [4]
SAMEA5779641	ERR4992742	AKU_12601	India	2018	147	2.3.3	S83F	85		85	S83F	Jacob et al., 2023 [4]
SAMEA5779642	ERR4992743	AKU_12601	India	2018	138	2.4.3	S83F	129		129	S83F	Jacob et al., 2023 [4]
SAMEA5779644	ERR4992747	AKU_12601	India	2018	149	2.4.2	S83F	129		129	S83F	Jacob et al., 2023 [4]
SAMEA5779645	ERR4992749	AKU_12601	India	2018	156	2.3.4	S83Y	85		85	S83Y	Jacob et al., 2023 [4]
SAMEA5779646	ERR4992752	AKU_12601	India	2018	123	2.4.2	S83F	129		129	S83F	Jacob et al., 2023 [4]
SAMEA5779647	ERR4992753	AKU_12601	India	2018	132	2.4.9	S83F	129		129	S83F	Jacob et al., 2023 [4]
SAMEA5779648	ERR4992756	AKU_12601	India	2018	132	2.4.9	S83F	129		129	S83F	Jacob et al., 2023 [4]
SAMEA5779649	ERR4992757	AKU_12601	India	2018	142	2.4.9	S83F	129		129	S83F	Jacob et al., 2023 [4]
SAMEA5779650	ERR4992760	AKU_12601	India	2018	156	2.3.3	S83F	85		85	S83F	Jacob et al., 2023 [4]
SAMEA5779651	ERR4992761	AKU_12601	India	2018	153	2.4.1	S83Y	129		129	S83Y	Jacob et al., 2023 [4]
SAMEA5779652	ERR4992763	AKU_12601	India	2018	162	2.3.4	S83Y	85		85	S83Y	Jacob et al., 2023 [4]
SAMEA5779653	ERR4992765	AKU_12601	India	2018	141	2.4.2	S83F	129		129	S83F	Jacob et al., 2023 [4]
SAMEA5779654	ERR4992767	AKU_12601	India	2018	143	2.4.2	S83F	129		129	S83F	Jacob et al., 2023 [4]
SAMEA5779655	ERR4992770	AKU_12601	India	2018	143	2.4.2	S83F	129		129	S83F	Jacob et al., 2023 [4]
SAMEA5779656	ERR4992771	AKU_12601	India	2018	143	2.3.2	S83Y	85		85	S83Y	Jacob et al., 2023 [4]
SAMEA5779657	ERR4992774	AKU_12601	India	2018	163	2.4.9	S83F	129		129	S83F	Jacob et al., 2023 [4]
SAMEA5779658	ERR4992802	AKU_12601	India	2018	128	2.4.2	S83F	129		129	S83F	Jacob et al., 2023 [4]
SAMEA5779659	ERR4992775	AKU_12601	India	2018	144	2.3.4	S83Y	85		85	S83Y	Jacob et al., 2023 [4]
SAMEA5779660	ERR4992778	AKU_12601	India	2018	143	2.4.9	S83F	129		129	S83F	Jacob et al., 2023 [4]
SAMEA5779661	ERR4992779	AKU_12601	India	2018	152	2.3.2	S83Y	85		85	S83Y	Jacob et al., 2023 [4]
SAMEA5779662	ERR4790691	AKU_12601	India	2018	99	2.4.7	S83F	129		129	S83F	Jacob et al., 2023 [4]
SAMEA5779663	ERR4992781	AKU_12601	India	2018	148	2.4.2	S83F	129		129	S83F	Jacob et al., 2023 [4]
SAMEA5779664	ERR4992784	AKU_12601	India	2018	158	2.4.2	S83F	129		129	S83F	Jacob et al., 2023 [4]
SAMEA5779665	ERR4992785	AKU_12601	India	2018	120	2.4.3	S83F	129		129	S83F	Jacob et al., 2023 [4]
SAMEA5779666	ERR4992788	AKU_12601	India	2018	124	2.4.1	S83F	129		129	S83F	Jacob et al., 2023 [4]
SAMEA5779667	ERR4992789	AKU_12601	India	2018	136	2.3.2	S83Y	85		85	S83Y	Jacob et al., 2023 [4]
SAMEA5779668	ERR4992792	AKU_12601	India	2018	125	2.4.2	S83F	129		129	S83F	Jacob et al., 2023 [4]
SAMEA5779669	ERR4992793	AKU_12601	India	2018	139	2.4.1	S83F	129		129	S83F	Jacob et al., 2023 [4]
SAMEA5779670	ERR4992795	AKU_12601	India	2018	121	2.4.2	S83F	129		129	S83F	Jacob et al., 2023 [4]
SAMEA5779671	ERR4992797	AKU_12601	India	2018	146	2.4.2	S83F	129		129	S83F	Jacob et al., 2023 [4]
SAMEA5779672	ERR4992799	AKU_12601	India	2018	139	2.4.2	S83F	129		129	S83F	Jacob et al., 2023 [4]
SAMEA5779673	ERR4992803	AKU_12601	India	2018	130	2.4.2	S83F	129		129	S83F	Jacob et al., 2023 [4]
SAMEA5779674	ERR4992806	AKU_12601	India	2018	132	2.4.2	S83F	129		129	S83F	Jacob et al., 2023 [4]
SAMEA5779677	ERR4992811	AKU_12601	India	2018	134	2.3.4	S83Y	85		85	S83Y	Jacob et al., 2023 [4]
SAMEA5779678	ERR4992813	AKU_12601	India	2018	153	2.4.1	S83F	129		129	S83F	Jacob et al., 2023 [4]
SAMEA5779679	ERR4992816	AKU_12601	India	2018	109	2.3.3	S83F	85		85	S83F	Jacob et al., 2023 [4]
SAMEA5779680	ERR4823025	AKU_12601	India	2018	242	2.4.2	S83F	129		129	S83F	Jacob et al., 2023 [4]
SAMEA7879652	ERR5200939		India	2018	141	2.3.2	Others_a	85		85	S83F-D87G	Jacob et al., 2023 [4]	264208	264208	136333	1836	1836	587	587	587	587	587	587	587	2
SAMEA7880769	ERR5201020		India	2018	129	2.4.1	S83F	129		129	S83F	Jacob et al., 2023 [4]	218596	218596	218596	7800	7112	1562	587	587	587	587	587	587	2
SAMEA7882559	ERR5201116		India	2018	154	2.3.2	S83F	85		85	S83F	Jacob et al., 2023 [4]	264402	123253	2448	2448	1836	587	587	587	587	587	587	587	2
SAMEA7883652	ERR5201262		India	2018	136	2.3.4	S83Y	85		85	S83Y	Jacob et al., 2023 [4]	264452	264452	264452	264452	2346	587	587	587	587	587	587	587	2
SAMEA7883914	ERR5201290		India	2018	158	2.4.2	S83F	129		129	S83F	Jacob et al., 2023 [4]	264435	63621	63621	7078	1562	1562	587	587	587	587	587	587	2
SAMEA8920552	GCA_024891735.1	Z10112	India	2018	59	2.4.2	S83F	129		129	S83F	Jacob et al., 2023 [4]	264435	63621	63621	7078	1562	1562	587	587	587	587	587	587	2
SAMEA8920553	GCA_024892435.1	D32008	India	2018	108	2.4.6	S83F	129		129	S83F	Jacob et al., 2023 [4]	277290	166383	15268	15268	15268	1562	587	587	587	587	587	587	2
SAMEA8920554	GCA_024892195.1	J10068	India	2018	90	2.4.7	S83F	129		129	S83F	Jacob et al., 2023 [4]	277300	171296	171296	171296	1598	1562	587	587	587	587	587	587	2
SAMEA8920555	GCA_024892135.1	J10080	India	2018	121	2.4.7	S83F	129		129	S83F	Jacob et al., 2023 [4]	277308	171296	171296	171296	1598	1562	587	587	587	587	587	587	2
SAMEA8920556	GCA_024892055.1	J10095	India	2018	124	2.4.6	S83F	129		129	S83F	Jacob et al., 2023 [4]	277309	277289	15268	15268	15268	1562	587	587	587	587	587	587	2
SAMEA8920557	GCA_024892075.1	J10081	India	2018	120	2.4.6	S83F	129		129	S83F	Jacob et al., 2023 [4]	277290	166383	15268	15268	15268	1562	587	587	587	587	587	587	2
SAMEA8920558	GCA_024892255.1	J10013	India	2018	149	2.4.2	S83F	129		129	S83F	Jacob et al., 2023 [4]	277298	277298	228482	7078	1562	1562	587	587	587	587	587	587	2
SAMEA8920559	GCA_024892215.1	J10065	India	2018	95	2.4.6	S83F	129		129	S83F	Jacob et al., 2023 [4]	277302	166383	15268	15268	15268	1562	587	587	587	587	587	587	2
SAMEA8920560	GCA_024891905.1	T10111	India	2018	137	2.4.3	S83F	129		129	S83F	Jacob et al., 2023 [4]	260415	125022	125022	7526	7526	1562	587	587	587	587	587	587	2
SAMEA8920561	GCA_024892555.1	A10049	India	2018	124	2.4.2	S83F	129		129	S83F	Jacob et al., 2023 [4]	274878	125059	125059	7078	1562	1562	587	587	587	587	587	587	2
SAMEA8920562	GCA_024891845.1	S20467	India	2018	106	2.4.8	S83F	129		129	S83F	Jacob et al., 2023 [4]	277306	277306	100605	100605	7920	1562	587	587	587	587	587	587	2
SAMEA8920563	GCA_024892335.1	E10004	India	2018	122	2.4.7	S83F	129		129	S83F	Jacob et al., 2023 [4]	277300	171296	171296	171296	1598	1562	587	587	587	587	587	587	2
SAMEA8920564	GCA_024892595.1	A10039	India	2018	103	2.4.8	S83F	129		129	S83F	Jacob et al., 2023 [4]	277287	277287	100605	100605	7920	1562	587	587	587	587	587	587	2
SAMEA8920565	GCA_024892475.1	D13075	India	2018	88	2.3.4	S83Y	85		85	S83Y	Jacob et al., 2023 [4]	277295	277295	159951	2346	2346	587	587	587	587	587	587	587	2
SAMEA8920566	GCA_024892515.1	D21058	India	2018	46	2.3.4	S83Y	85		85	S83Y	Jacob et al., 2023 [4]	277295	277295	159951	2346	2346	587	587	587	587	587	587	587	2
SAMEA8920567	GCA_024892275.1	J10051	India	2018	72	2.3.4	S83Y	85		85	S83Y	Jacob et al., 2023 [4]	277295	277295	159951	2346	2346	587	587	587	587	587	587	587	2
SAMEA8920568	GCA_024892105.1	J10096	India	2018	143	2.3.2	S83F	85		85	S83F	Jacob et al., 2023 [4]	264402	123253	2448	2448	1836	587	587	587	587	587	587	587	2
SAMEA8920569	GCA_024891835.1	S20481	India	2018	82	2.3.2	S83F	85		85	S83F	Jacob et al., 2023 [4]	264402	123253	2448	2448	1836	587	587	587	587	587	587	587	2
SAMEA8920570	GCA_024892155.1	J10069	India	2018	93	1.2.2	S83F	85		85	S83F	Jacob et al., 2023 [4]	277301	187106	7401	7401	7401	7401	7401	7401	587	587	587	587	2
SAMEA8920571	GCA_024892235.1	J10050	India	2018	118	1.2.2	S83F	85		85	S83F	Jacob et al., 2023 [4]	277305	187106	7401	7401	7401	7401	7401	7401	587	587	587	587	2
SAMEA8920572	GCA_024892175.1	J10059	India	2018	106	1.2.2	S83F	85		85	S83F	Jacob et al., 2023 [4]	277292	187106	7401	7401	7401	7401	7401	7401	587	587	587	587	2
SAMEA8920573	GCA_024892405.1	G10067	India	2018	104	1.2.2	S83F	85		85	S83F	Jacob et al., 2023 [4]	277301	187106	7401	7401	7401	7401	7401	7401	587	587	587	587	2
SAMEA8920574	GCA_024892375.1	G10088	India	2018	75	1.2.2	S83F	85		85	S83F	Jacob et al., 2023 [4]	277294	187106	7401	7401	7401	7401	7401	7401	587	587	587	587	2
SAMEA8920575	GCA_024892355.1	F10026	India	2018	114	1.2.2	S83F	85		85	S83F	Jacob et al., 2023 [4]	277292	187106	7401	7401	7401	7401	7401	7401	587	587	587	587	2
SAMEA110356050	ERR10168377		India	2018	43	2.4.2	S83F	129		129	S83F	Pereira-Dias, et al. 2023 [7]	330940	165202	165202	7078	1562	1562	587	587	587	587	587	587	2
SAMEA110356069	ERR10168346		India	2018	58	2.4.2	S83F	129		129	S83F	Pereira-Dias, et al. 2023 [7]	330930	330919	7050	1798	1562	1562	587	587	587	587	587	587	2
SAMEA111405583	GCA_026544625.1	SO_9664_Batch3_DP_0026	India	2019	68	2.3.4	S83Y	85		85	S83Y	da Silva et al., 2023 [10]	334140	334140	334140	2346	2346	587	587	587	587	587	587	587	2
SAMEA111405584	GCA_026546005.1	SO_9664_Batch3_DP_0028	India	2019	115	2.3.4	S83Y	85		85	S83Y	da Silva et al., 2023 [10]	185934	148294	148294	2346	2346	587	587	587	587	587	587	587	2
SAMEA111405585	GCA_026544605.1	SO_9664_Batch3_DP_0051	India	2019	108	2.4.2	S83F	129		129	S83F	da Silva et al., 2023 [10]	277314	277314	7407	7078	1562	1562	587	587	587	587	587	587	2
SAMEA111405586	GCA_026544585.1	SO_9664_Batch3_DP_0054	India	2019	143	2.3.4	S83Y	85		85	S83Y	da Silva et al., 2023 [10]	334251	61286	15278	2346	2346	587	587	587	587	587	587	587	2
SAMEA111405587	GCA_026545985.1	SO_9664_Batch3_DP_0056	India	2019	219	2.4.2	S83F	129		129	S83F	da Silva et al., 2023 [10]	334141	277317	7407	7078	1562	1562	587	587	587	587	587	587	2
SAMEA111405588	GCA_026545945.1	SO_9664_Batch3_DP_0057	India	2019	203	2.3.4	S83Y	85		85	S83Y	da Silva et al., 2023 [10]	334142	61286	15278	2346	2346	587	587	587	587	587	587	587	2
SAMEA111405589	GCA_026545965.1	SO_9664_Batch3_DP_0154	India	2019	170	2.3.4	S83Y	85		85	S83Y	da Silva et al., 2023 [10]	334142	61286	15278	2346	2346	587	587	587	587	587	587	587	2
SAMEA111405590	GCA_026544565.1	SO_9664_Batch3_DP_0155	India	2019	146	2.4.5	S83F	129		129	S83F	da Silva et al., 2023 [10]	334249	334249	54180	54180	1598	1562	587	587	587	587	587	587	2
SAMEA111405591	GCA_026544525.1	SO_9664_Batch3_DP_0156	India	2019	192	2.4.2	S83F	129		129	S83F	da Silva et al., 2023 [10]	334141	277317	7407	7078	1562	1562	587	587	587	587	587	587	2
SAMEA111405592	GCA_026544545.1	SO_9664_Batch3_DP_0160	India	2019	207	2.3.4	S83Y	85		85	S83Y	da Silva et al., 2023 [10]	334153	61286	15278	2346	2346	587	587	587	587	587	587	587	2
SAMEA111405593	GCA_026544485.1	SO_9664_Batch3_DP_0181	India	2019	154	2.3.4	S83Y	85		85	S83Y	da Silva et al., 2023 [10]	334142	61286	15278	2346	2346	587	587	587	587	587	587	587	2
SAMEA111405605	GCA_026544345.1	SO_9664_Batch3_JV_0124	India	2019	81	2.4.2	S83F	129		129	S83F	da Silva et al., 2023 [10]	334147	260851	7407	7078	1562	1562	587	587	587	587	587	587	2
SAMEA111405606	GCA_026545795.1	SO_9664_Batch3_JV_0126	India	2019	269	2.4.2	S83F	129		129	S83F	da Silva et al., 2023 [10]	334254	334254	7407	7078	1562	1562	587	587	587	587	587	587	2
SAMEA111405607	GCA_026544325.1	SO_9664_Batch3_JV_0133	India	2019	235	2.4.1	S83F	129		129	S83F	da Silva et al., 2023 [10]	260332	7753	7753	7753	7112	1562	587	587	587	587	587	587	2
SAMEA111405608	GCA_026545805.1	SO_9664_Batch3_JV_0138	India	2019	296	2.4.2	S83F	129		129	S83F	da Silva et al., 2023 [10]	334150	277314	7407	7078	1562	1562	587	587	587	587	587	587	2
SAMEA111405609	GCA_026545775.1	SO_9664_Batch3_JV_0141	India	2019	205	2.3.4	S83Y	85		85	S83Y	da Silva et al., 2023 [10]	334256	61286	15278	2346	2346	587	587	587	587	587	587	587	2
SAMEA111405610	GCA_026544305.1	SO_9664_Batch3_JV_0145	India	2019	159	2.3.4	S83Y	85		85	S83Y	da Silva et al., 2023 [10]	334142	61286	15278	2346	2346	587	587	587	587	587	587	587	2
SAMEA111405611	GCA_026545725.1	SO_9664_Batch3_JV_0147	India	2019	178	2.3.3	S83F	85		85	S83F	da Silva et al., 2023 [10]	334154	334154	334143	587	587	587	587	587	587	587	587	587	2
SAMEA111405612	GCA_026573115.1	SO_9664_Batch3_JV_0148	India	2019	99	2.3.3	S83F	85		85	S83F	da Silva et al., 2023 [10]	334155	334143	334143	587	587	587	587	587	587	587	587	587	2
SAMEA111405613	GCA_026545745.1	SO_9664_Batch3_JV_0149	India	2019	141	2.3.3	S83F	85		85	S83F	da Silva et al., 2023 [10]	334152	334143	334143	587	587	587	587	587	587	587	587	587	2
SAMEA111405614	GCA_026573055.1	SO_9664_Batch3_JV_0163	India	2019	325	2.3.4	S83Y	85		85	S83Y	da Silva et al., 2023 [10]	334153	61286	15278	2346	2346	587	587	587	587	587	587	587	2
SAMEA111405615	GCA_026573095.1	SO_9664_Batch3_JV_0165	India	2019	270	2.3.3	S83F	85		85	S83F	da Silva et al., 2023 [10]	334156	334154	334143	587	587	587	587	587	587	587	587	587	2
SAMEA111405616	GCA_026544105.1	SO_9664_Batch3_JV_0166	India	2019	46	2.3.3	S83F	85		85	S83F	da Silva et al., 2023 [10]	334156	334154	334143	587	587	587	587	587	587	587	587	587	2
SAMEA111405617	GCA_026545705.1	SO_9664_Batch3_JV_0168	India	2019	270	2.3.3	S83F	85		85	S83F	da Silva et al., 2023 [10]	334155	334143	334143	587	587	587	587	587	587	587	587	587	2
SAMEA111405618	GCA_026573135.1	SO_9664_Batch3_JV_0171	India	2019	308	2.3.3	S83F	85		85	S83F	da Silva et al., 2023 [10]	334152	334143	334143	587	587	587	587	587	587	587	587	587	2
SAMEA111405619	GCA_026545685.1	SO_9664_Batch3_JV_0172	India	2019	253	2.3.3	S83F	85		85	S83F	da Silva et al., 2023 [10]	334152	334143	334143	587	587	587	587	587	587	587	587	587	2
SAMEA111405620	GCA_026545665.1	SO_9664_Batch3_JV_0173	India	2019	116	2.3.3	S83F	85		85	S83F	da Silva et al., 2023 [10]	334152	334143	334143	587	587	587	587	587	587	587	587	587	2
SAMEA111405621	GCA_026545625.1	SO_9664_Batch3_JV_0177	India	2019	134	2.4.2	S83F	129		129	S83F	da Silva et al., 2023 [10]	277314	277314	7407	7078	1562	1562	587	587	587	587	587	587	2
SAMEA111405623	GCA_026544005.1	SO_9664_Batch3_JV_0195	India	2019	179	2.3.3	S83F	85		85	S83F	da Silva et al., 2023 [10]	334161	334143	334143	587	587	587	587	587	587	587	587	587	2
SAMEA111405624	GCA_026544025.1	SO_9664_Batch3_JV_0199	India	2019	328	2.4.2	S83F	129		129	S83F	da Silva et al., 2023 [10]	334159	150272	150272	7078	1562	1562	587	587	587	587	587	587	2
SAMEA111405630	GCA_026543875.1	SO_9664_Batch3_JV_0229	India	2019	154	2.4.2	S83F	129		129	S83F	da Silva et al., 2023 [10]	334166	334166	334166	7078	1562	1562	587	587	587	587	587	587	2
SAMEA111405631	GCA_026543845.1	SO_9664_Batch3_MG_0075	India	2019	159	2.3.3	S83F	85		85	S83F	da Silva et al., 2023 [10]	334145	334143	334143	587	587	587	587	587	587	587	587	587	2
SAMEA111405632	GCA_026545645.1	SO_9664_Batch3_MG_0180	India	2019	257	2.3.2	S83F	85		85	S83F	da Silva et al., 2023 [10]	334168	334168	7211	7211	7211	587	587	587	587	587	587	587	2
SAMEA7879796	ERR5200888		India	2019	100	2.4.6	S83F	129		129	S83F	Jacob et al., 2023 [4]	264195	264195	73150	73150	15268	1562	587	587	587	587	587	587	2
SAMEA7881273	ERR5201357		India	2019	135	2.3.2	S83F	85		85	S83F	Jacob et al., 2023 [4]	264328	117157	7211	7211	7211	587	587	587	587	587	587	587	2
SAMEA7882586	ERR5201135		India	2019	154	2.4.2	S83F	129		129	S83F	Jacob et al., 2023 [4]	264401	83987	83987	7078	1562	1562	587	587	587	587	587	587	2
SAMEA7882590	ERR5200956		India	2019	192	2.4.2	S83F	129		129	S83F	Jacob et al., 2023 [4]	264399	264399	7407	7078	1562	1562	587	587	587	587	587	587	2
SAMEA7882599	ERR5201284		India	2019	160	2.4.2	S83F	129		129	S83F	Jacob et al., 2023 [4]	264397	83987	83987	7078	1562	1562	587	587	587	587	587	587	2
SAMEA7882660	ERR5201343		India	2019	178	2.3.4	S83Y	85		85	S83Y	Jacob et al., 2023 [4]	264393	264393	15278	2346	2346	587	587	587	587	587	587	587	2
SAMEA7882667	ERR5201037		India	2019	141	2.4.9	S83F	129		129	S83F	Jacob et al., 2023 [4]	264392	264392	118490	118490	118490	1562	587	587	587	587	587	587	2
SAMEA8920576	GCA_024891675.1	Z10213	India	2019	94	2.4.2	S83F	129		129	S83F	Jacob et al., 2023 [4]	277319	84230	7407	7078	1562	1562	587	587	587	587	587	587	2
SAMEA8920577	GCA_024891615.1	Z10248	India	2019	72	2.4.2	S83F	129		129	S83F	Jacob et al., 2023 [4]	277318	277318	277318	7078	1562	1562	587	587	587	587	587	587	2
SAMEA8920578	GCA_024891695.1	Z10190	India	2019	90	2.4.2	S83F	129		129	S83F	Jacob et al., 2023 [4]	277317	277317	7407	7078	1562	1562	587	587	587	587	587	587	2
SAMEA8920579	GCA_024892455.1	D23607	India	2019	108	2.4.6	S83F	129		129	S83F	Jacob et al., 2023 [4]	277289	277289	15268	15268	15268	1562	587	587	587	587	587	587	2
SAMEA8920580	GCA_024892495.1	D21529	India	2019	108	2.4.6	S83F	129		129	S83F	Jacob et al., 2023 [4]	277299	166383	15268	15268	15268	1562	587	587	587	587	587	587	2
SAMEA8920581	GCA_024892015.1	J10150	India	2019	119	2.4.5	S83F	129		129	S83F	Jacob et al., 2023 [4]	277312	277312	54180	54180	1598	1562	587	587	587	587	587	587	2
SAMEA8920582	GCA_024892095.1	J10138	India	2019	124	2.4.7	S83F	129		129	S83F	Jacob et al., 2023 [4]	277300	171296	171296	171296	1598	1562	587	587	587	587	587	587	2
SAMEA8920583	GCA_024892035.1	J10139	India	2019	67	2.4.7	S83F	129		129	S83F	Jacob et al., 2023 [4]	250258	171296	171296	171296	1598	1562	587	587	587	587	587	587	2
SAMEA8920584	GCA_024892295.1	G10204	India	2019	80	2.4.8	S83F	129		129	S83F	Jacob et al., 2023 [4]	277306	277306	100605	100605	7920	1562	587	587	587	587	587	587	2
SAMEA8920585	GCA_024891875.1	T10371	India	2019	127	2.4.2	S83F	129		129	S83F	Jacob et al., 2023 [4]	274878	125059	125059	7078	1562	1562	587	587	587	587	587	587	2
SAMEA8920586	GCA_024891895.1	T10326	India	2019	111	2.4.6	S83F	129		129	S83F	Jacob et al., 2023 [4]	277290	166383	15268	15268	15268	1562	587	587	587	587	587	587	2
SAMEA8920587	GCA_024892575.1	A10063	India	2019	163	2.4.6	S83F	129		129	S83F	Jacob et al., 2023 [4]	277293	166383	15268	15268	15268	1562	587	587	587	587	587	587	2
SAMEA8920588	GCA_024891935.1	P36108	India	2019	148	2.4.2	S83F	129		129	S83F	Jacob et al., 2023 [4]	277314	277314	7407	7078	1562	1562	587	587	587	587	587	587	2
SAMEA8920589	GCA_024891775.1	U11312	India	2019	109	2.4.7	S83F	129		129	S83F	Jacob et al., 2023 [4]	277300	171296	171296	171296	1598	1562	587	587	587	587	587	587	2
SAMEA8920590	GCA_024891795.1	U10928	India	2019	74	2.4.7	S83F	129		129	S83F	Jacob et al., 2023 [4]	277300	171296	171296	171296	1598	1562	587	587	587	587	587	587	2
SAMEA8920591	GCA_024891975.1	R11775	India	2019	91	2.4.7	S83F	129		129	S83F	Jacob et al., 2023 [4]	277300	171296	171296	171296	1598	1562	587	587	587	587	587	587	2
SAMEA8920592	GCA_024892395.1	G10129	India	2019	67	2.3.4	S83Y	85		85	S83Y	Jacob et al., 2023 [4]	277304	277295	159951	2346	2346	587	587	587	587	587	587	587	2
SAMEA8920593	GCA_024891755.1	T10599	India	2019	94	2.3.4	S83Y	85		85	S83Y	Jacob et al., 2023 [4]	277295	277295	159951	2346	2346	587	587	587	587	587	587	587	2
SAMEA8920594	GCA_024891955.1	P11215	India	2019	80	2.3.4	S83Y	85		85	S83Y	Jacob et al., 2023 [4]	277295	277295	159951	2346	2346	587	587	587	587	587	587	587	2
SAMEA8920595	GCA_024892535.1	D11145	India	2019	134	2.3.4	S83Y	85		85	S83Y	Jacob et al., 2023 [4]	277288	110016	15278	2346	2346	587	587	587	587	587	587	587	2
SAMEA8920596	GCA_024891815.1	Z10154	India	2019	143	1.2.2	S83F	85		85	S83F	Jacob et al., 2023 [4]	277292	187106	7401	7401	7401	7401	7401	7401	587	587	587	587	2
SAMEA8920597	GCA_024891715.1	Z10153	India	2019	135	1.2.2	S83F	85		85	S83F	Jacob et al., 2023 [4]	277292	187106	7401	7401	7401	7401	7401	7401	587	587	587	587	2
SAMEA8920598	GCA_024891655.1	Z10219	India	2019	97	1.2.2	S83F	85		85	S83F	Jacob et al., 2023 [4]	277320	187106	7401	7401	7401	7401	7401	7401	587	587	587	587	2
SAMEA8920599	GCA_024892315.1	G10200	India	2019	83	1.2.2	S83F	85		85	S83F	Jacob et al., 2023 [4]	277292	187106	7401	7401	7401	7401	7401	7401	587	587	587	587	2
SAMEA8920600	GCA_024891995.1	L10201	India	2019	128	1.2.2	S83F	85		85	S83F	Jacob et al., 2023 [4]	277292	187106	7401	7401	7401	7401	7401	7401	587	587	587	587	2
SAMEA110355980	ERR10168536		India	2019	60	2.3.4	S83Y	85		85	S83Y	Pereira-Dias, et al. 2023 [7]	165050	165050	165050	2346	2346	587	587	587	587	587	587	587	2
SAMEA110355982	ERR10168533		India	2019	53	2.4.2	S83F	129		129	S83F	Pereira-Dias, et al. 2023 [7]	277314	277314	7407	7078	1562	1562	587	587	587	587	587	587	2
SAMEA110355987	ERR10168492		India	2019	46	2.4.2	S83F	129		129	S83F	Pereira-Dias, et al. 2023 [7]	331004	165202	165202	7078	1562	1562	587	587	587	587	587	587	2
SAMEA110355990	ERR10168488		India	2019	51	2.3.4	S83Y	85		85	S83Y	Pereira-Dias, et al. 2023 [7]	331005	168276	21441	2346	2346	587	587	587	587	587	587	587	2
SAMEA110355993	ERR10168485		India	2019	44	2.4.2	S83F	129		129	S83F	Pereira-Dias, et al. 2023 [7]	330745	165202	165202	7078	1562	1562	587	587	587	587	587	587	2
SAMEA110356004	ERR10168473		India	2019	48	2.3.4	S83Y	85		85	S83Y	Pereira-Dias, et al. 2023 [7]	168276	168276	21441	2346	2346	587	587	587	587	587	587	587	2
SAMEA110356005	ERR10168472		India	2019	48	2.3.4	S83Y	85		85	S83Y	Pereira-Dias, et al. 2023 [7]	165050	165050	165050	2346	2346	587	587	587	587	587	587	587	2
SAMEA110356006	ERR10168471		India	2019	41	2.4.2	S83F	129		129	S83F	Pereira-Dias, et al. 2023 [7]	330751	165202	165202	7078	1562	1562	587	587	587	587	587	587	2
SAMEA110356010	ERR10168466		India	2019	47	2.4.2	S83F	129		129	S83F	Pereira-Dias, et al. 2023 [7]	277314	277314	7407	7078	1562	1562	587	587	587	587	587	587	2
SAMEA110356012	ERR10168464		India	2019	82	2.4.2	S83F	129		129	S83F	Pereira-Dias, et al. 2023 [7]	330997	165202	165202	7078	1562	1562	587	587	587	587	587	587	2
SAMEA110356017	ERR10168458		India	2019	48	2.4.2	S83F	129		129	S83F	Pereira-Dias, et al. 2023 [7]	330994	165202	165202	7078	1562	1562	587	587	587	587	587	587	2
SAMEA110356020	ERR10168454		India	2019	41	2.4.2	S83F	129		129	S83F	Pereira-Dias, et al. 2023 [7]	330993	330993	7050	1798	1562	1562	587	587	587	587	587	587	2
SAMEA110356021	ERR10168453		India	2019	41	2.4.2	S83F	129		129	S83F	Pereira-Dias, et al. 2023 [7]	330990	165202	165202	7078	1562	1562	587	587	587	587	587	587	2
SAMEA110356023	ERR10168451		India	2019	42	2.4.2	S83F	129		129	S83F	Pereira-Dias, et al. 2023 [7]	330751	165202	165202	7078	1562	1562	587	587	587	587	587	587	2
SAMEA110356037	ERR10168392		India	2019	43	2.4.2	S83F	129		129	S83F	Pereira-Dias, et al. 2023 [7]	330950	165202	165202	7078	1562	1562	587	587	587	587	587	587	2
SAMEA110356039	ERR10168389		India	2019	45	2.4.2	S83F	129		129	S83F	Pereira-Dias, et al. 2023 [7]	330920	178464	165202	7078	1562	1562	587	587	587	587	587	587	2
SAMEA110356043	ERR10168385		India	2019	49	2.4.2	S83F	129		129	S83F	Pereira-Dias, et al. 2023 [7]	330750	165202	165202	7078	1562	1562	587	587	587	587	587	587	2
SAMEA110356052	ERR10168375		India	2019	49	2.4.2	S83F	129		129	S83F	Pereira-Dias, et al. 2023 [7]	330938	277314	7407	7078	1562	1562	587	587	587	587	587	587	2
SAMEA110356053	ERR10168374		India	2019	40	2.4.2	S83F	129		129	S83F	Pereira-Dias, et al. 2023 [7]	330751	165202	165202	7078	1562	1562	587	587	587	587	587	587	2
SAMEA110356055	ERR10168371		India	2019	41	2.4.2	S83F	129		129	S83F	Pereira-Dias, et al. 2023 [7]	330751	165202	165202	7078	1562	1562	587	587	587	587	587	587	2
SAMEA110356063	ERR10168362		India	2019	76	2.4.2	S83F	129		129	S83F	Pereira-Dias, et al. 2023 [7]	330750	165202	165202	7078	1562	1562	587	587	587	587	587	587	2
SAMEA110356068	ERR10168353		India	2019	64	2.4.2	S83F	129		129	S83F	Pereira-Dias, et al. 2023 [7]	330922	330747	125059	7078	1562	1562	587	587	587	587	587	587	2
SAMEA110356071	ERR10168253		India	2019	55	2.4.2	S83F	129		129	S83F	Pereira-Dias, et al. 2023 [7]	330745	165202	165202	7078	1562	1562	587	587	587	587	587	587	2
SAMEA110356075	ERR10168232		India	2019	44	2.4.2	S83F	129		129	S83F	Pereira-Dias, et al. 2023 [7]	330750	165202	165202	7078	1562	1562	587	587	587	587	587	587	2
SAMEA110356080	ERR10168212		India	2019	46	2.4.2	S83F	129		129	S83F	Pereira-Dias, et al. 2023 [7]	330920	178464	165202	7078	1562	1562	587	587	587	587	587	587	2
SAMEA110356081	ERR10168205		India	2019	46	2.4.2	S83F	129		129	S83F	Pereira-Dias, et al. 2023 [7]	330928	277314	7407	7078	1562	1562	587	587	587	587	587	587	2
SAMEA110356084	ERR10168197		India	2019	41	2.4.2	S83F	129		129	S83F	Pereira-Dias, et al. 2023 [7]	330751	165202	165202	7078	1562	1562	587	587	587	587	587	587	2
SAMEA110356085	ERR10168190		India	2019	42	2.4.2	S83F	129		129	S83F	Pereira-Dias, et al. 2023 [7]	330922	330747	125059	7078	1562	1562	587	587	587	587	587	587	2
SAMEA110356088	ERR10168187		India	2019	42	2.4.2	S83F	129		129	S83F	Pereira-Dias, et al. 2023 [7]	330918	165202	165202	7078	1562	1562	587	587	587	587	587	587	2
SAMEA110356090	ERR10168185		India	2019	48	2.4.2	S83F	129		129	S83F	Pereira-Dias, et al. 2023 [7]	330923	84230	7407	7078	1562	1562	587	587	587	587	587	587	2
SAMEA110356091	ERR10168184		India	2019	41	2.4.2	S83F	129		129	S83F	Pereira-Dias, et al. 2023 [7]	330751	165202	165202	7078	1562	1562	587	587	587	587	587	587	2
SAMEA110356093	ERR10168181		India	2019	40	2.4.2	S83F	129		129	S83F	Pereira-Dias, et al. 2023 [7]	330750	165202	165202	7078	1562	1562	587	587	587	587	587	587	2
SAMN46371588	SRR32086508	R19.2576	India	2019	59	2.4.8	S83F	129	Yes	129	S83F	This study	506888	191177	100605	100605	7920	1562	587	587	587	587	587	587	2
SAMN46371610	SRR32086484	R19.2926	India	2019	64	2.3.3	S83F	85	Yes	85	S83F	This study	506865	506865	506865	24635	24635	587	587	587	587	587	587	587	2
SAMN46371611	SRR32086483	R19.2928	India	2019	70	2.3.3	S83F	85	Yes	85	S83F	This study	506922	506865	506865	24635	24635	587	587	587	587	587	587	587	2
SAMEA111405625	GCA_026543985.1	SO_9664_Batch3_JV_0203	India	2020	295	2.3.2	S83F	85		85	S83F	da Silva et al., 2023 [10]	159234	117157	7211	7211	7211	587	587	587	587	587	587	587	2
SAMEA111405626	GCA_026543955.1	SO_9664_Batch3_JV_0204	India	2020	251	2.3.2	S83F	85		85	S83F	da Silva et al., 2023 [10]	334164	117157	7211	7211	7211	587	587	587	587	587	587	587	2
SAMEA111405627	GCA_026543935.1	SO_9664_Batch3_JV_0210	India	2020	283	2.3.3	S83F	85		85	S83F	da Silva et al., 2023 [10]	334165	334154	334143	587	587	587	587	587	587	587	587	587	2
SAMEA111405628	GCA_026543915.1	SO_9664_Batch3_JV_0226	India	2020	140	2.4.3	S83F	129		129	S83F	da Silva et al., 2023 [10]	334162	125022	125022	7526	7526	1562	587	587	587	587	587	587	2
SAMEA111405629	GCA_026543895.1	SO_9664_Batch3_JV_0227	India	2020	141	2.4.2	S83F	129		129	S83F	da Silva et al., 2023 [10]	334163	150272	150272	7078	1562	1562	587	587	587	587	587	587	2
SAMEA111405633	GCA_026543805.1	SO_9664_Batch3_MG_0184	India	2020	144	2.4.5	S83F	129		129	S83F	da Silva et al., 2023 [10]	334167	334167	334167	54180	1598	1562	587	587	587	587	587	587	2
SAMEA111405634	GCA_026543785.1	SO_9664_Batch3_MG_0185	India	2020	96	2.3.4	S83Y	85		85	S83Y	da Silva et al., 2023 [10]	334169	334169	127410	2346	2346	587	587	587	587	587	587	587	2
SAMN46371648	SRR32086442	R24.1382	India	2024	67	2.3.2	S83F	85	Yes	85	S83F	This study	506846	197690	136333	1836	1836	587	587	587	587	587	587	587	2
SAMEA1462553	GCA_011259305.1	Banker Type5	Indonesia	1955	122	2.4	WT	129		129	WT	Wellcome Sanger Institute	32412	32412	15276	15276	15255	1562	587	587	587	587	587	587	2
SAMEA1462586	GCA_011241615.1	99 10258	Indonesia	1999	172	2.4	WT	129		129	WT	Wellcome Sanger Institute	15313	15313	15313	15313	15313	1562	587	587	587	587	587	587	2
SAMEA1462578	GCA_011350445.1	01 7057	Indonesia	2001	136	2.4	WT	129		129	WT	Wellcome Sanger Institute	32255	32255	32255	15323	15313	1562	587	587	587	587	587	587	2
SAMN46371649	SRR32086441	SB07.068	Indonesia	2007	31	2.4	WT	129	Yes	129	WT	This study	506838	506838	15313	15313	15313	1562	587	587	587	587	587	587	2
SAMN46371570	SRR32086489	04-901-346459	Indonesia	2008	66	2.4	WT	129	Yes	129	WT	This study	506870	60812	15313	15313	15313	1562	587	587	587	587	587	587	2
SAMN46371571	SRR32086478	04-901-485573	Indonesia	2008	72	2.4	WT	129	Yes	129	WT	This study	506863	83977	31246	31246	15313	1562	587	587	587	587	587	587	2
SAMN46371572	SRR32086467	04-901-579794	Indonesia	2008	64	2.4	WT	129	Yes	129	WT	This study	506855	506855	15313	15313	15313	1562	587	587	587	587	587	587	2
SAMN46371575	SRR32086440	04-901-715951	Indonesia	2008	65	2.4	WT	129	Yes	129	WT	This study	506839	506839	31246	31246	15313	1562	587	587	587	587	587	587	2
SAMN46371578	SRR32086519	06-901-437653	Indonesia	2010	61	2.4	WT	129	Yes	129	WT	This study	506894	506894	506894	15323	15313	1562	587	587	587	587	587	587	2
SAMN46371599	SRR32086496	R19.2915	Indonesia	2010	47	2.4	WT	129	Yes	129	WT	This study	506875	506875	506875	123636	15313	1562	587	587	587	587	587	587	2
SAMN46747118	SRR32284241	C10.1266	Indonesia	2010	95	2.4	WT	129	Yes	129	WT	This study	509612	509612	509612	509612	15313	1562	587	587	587	587	587	587	2
SAMN46371591	SRR32086505	R19.2906	Indonesia	2010	37	1	WT	85	Yes	85	WT	This study	506883	506883	506883	506883	506883	458357	7401	7401	587	587	587	587	2
SAMN46371579	SRR32086518	C11.0787	Indonesia	2011	66	2.4	WT	129	Yes	129	WT	This study	506892	506892	506866	103831	15313	1562	587	587	587	587	587	587	2
SAMN46371601	SRR32086494	R19.2917	Indonesia	2011	60	2.4	WT	129	Yes	129	WT	This study	506872	506872	506872	506872	15313	1562	587	587	587	587	587	587	2
SAMN46371602	SRR32086493	R19.2918	Indonesia	2011	66	2.4	WT	129	Yes	129	WT	This study	521863	521863	506866	103831	15313	1562	587	587	587	587	587	587	2
SAMN46371605	SRR32086490	R19.2921	Indonesia	2013	64	2.4	S83F	129	Yes	129	S83F	This study	506869	506869	168992	15313	15313	1562	587	587	587	587	587	587	2
SAMN46747115	SRR32284238	C14.0602	Indonesia	2014	112	2.4	S83F	129	Yes	129	S83F	This study	509611	509611	123636	123636	15313	1562	587	587	587	587	587	587	2
SAMN07569020	GCA_011121105.1	246170	Indonesia	2016	63	2.4	WT	129		129	WT	Chattaway, et al. 2021 [1]	83977	83977	31246	31246	15313	1562	587	587	587	587	587	587	2
SAMN09302529	GCA_007497845.1	209995	Indonesia	2016	65	2.4	WT	129		129	WT	Chattaway, et al. 2021 [1]	124209	60812	15313	15313	15313	1562	587	587	587	587	587	587	2
SAMN09285772	GCA_007819325.1	417361	Indonesia	2017	69	2.4	S83F	129		129	S83F	Chattaway, et al. 2021 [1]	123636	123636	123636	123636	15313	1562	587	587	587	587	587	587	2
SAMN09484534	GCA_007820775.1	419135	Indonesia	2017	58	2.4	S83F	129		129	S83F	Chattaway, et al. 2021 [1]	130785	123636	123636	123636	15313	1562	587	587	587	587	587	587	2
SAMN09494117	GCA_007578505.1	356524	Indonesia	2017	60	2.4	S83F	129		129	S83F	Chattaway, et al. 2021 [1]	131136	131136	131136	15313	15313	1562	587	587	587	587	587	587	2
SAMN46371583	SRR32086514	R17.4815	Indonesia	2017	70	2.4	S83F	129	Yes	129	S83F	This study	506891	506891	506891	123636	15313	1562	587	587	587	587	587	587	2
SAMN09404007	GCA_007498185.1	471194	Indonesia	2018	49	2.4	WT	129		129	WT	Chattaway, et al. 2021 [1]	97509	60812	15313	15313	15313	1562	587	587	587	587	587	587	2
SAMN09423185	GCA_003888795.1	470569	Indonesia	2018	65	2.4	WT	129		129	WT	Chattaway, et al. 2021 [1]	126825	60812	15313	15313	15313	1562	587	587	587	587	587	587	2
SAMN46371586	SRR32086510	R18.2168	Indonesia	2018	80	2.4	S83F	129	Yes	129	S83F	This study	506886	506886	506886	15313	15313	1562	587	587	587	587	587	587	2
SAMN46371590	SRR32086506	R19.2874	Indonesia	2019	68	2.4	WT	129	Yes	129	WT	This study	506884	506884	506884	31246	15313	1562	587	587	587	587	587	587	2
SAMN46371621	SRR32086472	R23.0143	Indonesia	2023	53	2.4	S83F	129	Yes	129	S83F	This study	506858	506858	506858	15313	15313	1562	587	587	587	587	587	587	2
SAMN46371628	SRR32086464	R23.2378	Indonesia	2023	33	2.4	S83F	129	Yes	129	S83F	This study	506853	506853	506853	506853	15313	1562	587	587	587	587	587	587	2
SAMN46371607	SRR32086487	R19.2923	Myanmar	2014	60	2.3.2	S83F	85	Yes	85	S83F	This study	506868	506868	506868	1836	1836	587	587	587	587	587	587	587	2
SAMN06248393	GCA_010551715.1	203637	Myanmar	2016	86	2.3.2	S83F	85		85	S83F	Chattaway, et al. 2021 [1]	60511	60511	1836	1836	1836	587	587	587	587	587	587	587	2
SAMN07572164	GCA_010605705.1	246175	Myanmar	2016	57	2.3.2	S83F	85		85	S83F	Chattaway, et al. 2021 [1]	84199	1836	1836	1836	1836	587	587	587	587	587	587	587	2
SAMN07572657	GCA_011124705.1	245110	Myanmar	2016	61	2.3.2	S83F	85		85	S83F	Chattaway, et al. 2021 [1]	84258	1836	1836	1836	1836	587	587	587	587	587	587	587	2
SAMN09227945	GCA_007576665.1	214716	Myanmar	2016	70	2.3.2	S83F	85		85	S83F	Chattaway, et al. 2021 [1]	60511	60511	1836	1836	1836	587	587	587	587	587	587	587	2
SAMN09475750	GCA_007644705.1	203638	Myanmar	2016	81	2.3.2	S83F	85		85	S83F	Chattaway, et al. 2021 [1]	129988	60511	1836	1836	1836	587	587	587	587	587	587	587	2
SAMN46371582	SRR32086515	R17.4347	Myanmar	2017	71	2.3.2	S83F	85	Yes	85	S83F	This study	506890	1836	1836	1836	1836	587	587	587	587	587	587	587	2
SAMN10094208	GCA_007502405.1	572035	Myanmar	2018	108	2.3.2	S83F	85		85	S83F	Chattaway, et al. 2021 [1]	144399	144399	1836	1836	1836	587	587	587	587	587	587	587	2
SAMN46371585	SRR32086512	R18.1460	Myanmar	2018	60	2.3.2	S83F	85	Yes	85	S83F	This study	506919	506919	506919	1836	1836	587	587	587	587	587	587	587	2
SAMEA1316219	GCA_023231975.1	DM323	Nepal	2005	158	2.4.1	S83F	129		129	S83F	Mylona et al. 2024 [6]	29740	29740	7403	7403	7112	1562	587	587	587	587	587	587	2
SAMEA1316222	GCA_023234905.1	DM080	Nepal	2005	226	2.4.1	S83F	129		129	S83F	Mylona et al. 2024 [6]	32067	32061	7403	7403	7112	1562	587	587	587	587	587	587	2
SAMEA1316227	GCA_023233145.1	DM082	Nepal	2005	146	2.4.1	S83F	129		129	S83F	Mylona et al. 2024 [6]	29740	29740	7403	7403	7112	1562	587	587	587	587	587	587	2
SAMEA1316228	GCA_023234085.1	DM313	Nepal	2005	147	2.3.3	WT	85		85	WT	Mylona et al. 2024 [6]	32079	32079	32079	32079	587	587	587	587	587	587	587	587	2
SAMEA1316238	GCA_023234245.1	DM305	Nepal	2005	105	2.4.1	S83F	129		129	S83F	Mylona et al. 2024 [6]	14927	7403	7403	7403	7112	1562	587	587	587	587	587	587	2
SAMEA1316240	GCA_023237965.1	DM089	Nepal	2005	130	2.4.1	S83F	129		129	S83F	Mylona et al. 2024 [6]	14911	7403	7403	7403	7112	1562	587	587	587	587	587	587	2
SAMEA1316246	GCA_023232125.1	DM072	Nepal	2005	111	2.4.1	S83F	129		129	S83F	Mylona et al. 2024 [6]	32066	32061	7403	7403	7112	1562	587	587	587	587	587	587	2
SAMEA1316248	GCA_023234825.1	DM219	Nepal	2005	152	2.4.1	S83F	129		129	S83F	Mylona et al. 2024 [6]	32070	29740	7403	7403	7112	1562	587	587	587	587	587	587	2
SAMEA1316258	GCA_023234845.1	DM098	Nepal	2005	119	2.4.1	S83F	129		129	S83F	Mylona et al. 2024 [6]	32068	7403	7403	7403	7112	1562	587	587	587	587	587	587	2
SAMEA1316259	GCA_023234805.1	DM233	Nepal	2005	116	2.4.1	S83F	129		129	S83F	Mylona et al. 2024 [6]	32071	32071	7403	7403	7112	1562	587	587	587	587	587	587	2
SAMEA1316262	GCA_023232095.1	DM183	Nepal	2005	50	2.4.1	S83F	129		129	S83F	Mylona et al. 2024 [6]	32085	7403	7403	7403	7112	1562	587	587	587	587	587	587	2
SAMEA1316263	GCA_023234045.1	DM295	Nepal	2005	117	2.4.1	S83F	129		129	S83F	Mylona et al. 2024 [6]	32077	7403	7403	7403	7112	1562	587	587	587	587	587	587	2
SAMEA1316265	GCA_023462655.1	DM227	Nepal	2005	380	2.4.1	S83F	129		129	S83F	Mylona et al. 2024 [6]	29740	29740	7403	7403	7112	1562	587	587	587	587	587	587	2
SAMEA1316267	GCA_023234865.1	DM093	Nepal	2005	120	2.3.2	WT	85		85	WT	Mylona et al. 2024 [6]	32069	32069	32069	32069	1836	587	587	587	587	587	587	587	2
SAMEA1316270	GCA_023233845.1	DM329	Nepal	2005	127	2.4.1	S83F	129		129	S83F	Mylona et al. 2024 [6]	32088	32084	32084	7403	7112	1562	587	587	587	587	587	587	2
SAMEA1316277	GCA_023233945.1	DM178	Nepal	2005	115	2.4.1	S83F	129		129	S83F	Mylona et al. 2024 [6]	29740	29740	7403	7403	7112	1562	587	587	587	587	587	587	2
SAMEA1316278	GCA_023234885.1	DM067	Nepal	2005	158	2.4.1	S83F	129		129	S83F	Mylona et al. 2024 [6]	29740	29740	7403	7403	7112	1562	587	587	587	587	587	587	2
SAMEA1316282	GCA_023233175.1	DM247	Nepal	2005	107	2.4.1	S83F	129		129	S83F	Mylona et al. 2024 [6]	32072	7403	7403	7403	7112	1562	587	587	587	587	587	587	2
SAMEA1316284	GCA_023236505.1	DM363	Nepal	2005	117	2.3.3	WT	85		85	WT	Mylona et al. 2024 [6]	32079	32079	32079	32079	587	587	587	587	587	587	587	587	2
SAMEA1316286	GCA_023233905.1	DM192	Nepal	2005	64	2.4.1	S83F	129		129	S83F	Mylona et al. 2024 [6]	32088	32084	32084	7403	7112	1562	587	587	587	587	587	587	2
SAMEA1316287	GCA_023234025.1	DM111	Nepal	2005	139	2.4.1	S83F	129		129	S83F	Mylona et al. 2024 [6]	32080	7403	7403	7403	7112	1562	587	587	587	587	587	587	2
SAMEA1316297	GCA_023237085.1	DM274	Nepal	2005	138	2.4.1	S83F	129		129	S83F	Mylona et al. 2024 [6]	29740	29740	7403	7403	7112	1562	587	587	587	587	587	587	2
SAMEA1316298	GCA_023234925.1	DM056	Nepal	2005	127	2.4.1	S83F	129		129	S83F	Mylona et al. 2024 [6]	14911	7403	7403	7403	7112	1562	587	587	587	587	587	587	2
SAMEA1316299	GCA_023233165.1	DM358	Nepal	2005	56	2.4.1	S83F	129		129	S83F	Mylona et al. 2024 [6]	29740	29740	7403	7403	7112	1562	587	587	587	587	587	587	2
SAMEA1316300	GCA_023234965.1	DM042	Nepal	2005	128	2.4.1	S83F	129		129	S83F	Mylona et al. 2024 [6]	14911	7403	7403	7403	7112	1562	587	587	587	587	587	587	2
SAMEA1316302	GCA_023233925.1	DM186	Nepal	2005	136	2.4.1	S83F	129		129	S83F	Mylona et al. 2024 [6]	14911	7403	7403	7403	7112	1562	587	587	587	587	587	587	2
SAMEA1316303	GCA_023233985.1	DM116	Nepal	2005	146	2.4.1	S83F	129		129	S83F	Mylona et al. 2024 [6]	32066	32061	7403	7403	7112	1562	587	587	587	587	587	587	2
SAMEA1316307	GCA_023234065.1	DM253	Nepal	2005	133	2.4.1	S83F	129		129	S83F	Mylona et al. 2024 [6]	32075	32075	7403	7403	7112	1562	587	587	587	587	587	587	2
SAMEA1316312	GCA_023234145.1	DM265	Nepal	2005	127	2.4.1	S83F	129		129	S83F	Mylona et al. 2024 [6]	29740	29740	7403	7403	7112	1562	587	587	587	587	587	587	2
SAMEA1316313	GCA_023233965.1	DM118	Nepal	2005	155	2.4.1	S83F	129		129	S83F	Mylona et al. 2024 [6]	32082	7403	7403	7403	7112	1562	587	587	587	587	587	587	2
SAMEA1316314	GCA_023233865.1	DM356	Nepal	2005	107	2.4.1	S83F	129		129	S83F	Mylona et al. 2024 [6]	29740	29740	7403	7403	7112	1562	587	587	587	587	587	587	2
SAMEA1316316	GCA_023234945.1	DM049	Nepal	2005	117	2.4	WT	129		129	WT	Mylona et al. 2024 [6]	32063	32063	32063	32063	32063	1562	587	587	587	587	587	587	2
SAMEA1316317	GCA_023234985.1	DM038	Nepal	2005	125	2.4.1	S83F	129		129	S83F	Mylona et al. 2024 [6]	32061	32061	7403	7403	7112	1562	587	587	587	587	587	587	2
SAMEA1316322	GCA_023234105.1	DM256	Nepal	2005	110	2.4.1	S83F	129		129	S83F	Mylona et al. 2024 [6]	32074	29740	7403	7403	7112	1562	587	587	587	587	587	587	2
SAMEA1316323	GCA_023235885.1	DM387	Nepal	2005	128	2.4.1	S83F	129		129	S83F	Mylona et al. 2024 [6]	32094	32075	7403	7403	7112	1562	587	587	587	587	587	587	2
SAMEA1316324	GCA_023235905.1	DM210	Nepal	2005	201	2.4.1	S83F	129		129	S83F	Mylona et al. 2024 [6]	32088	32084	32084	7403	7112	1562	587	587	587	587	587	587	2
SAMEA1316326	GCA_023234005.1	DM158	Nepal	2005	146	2.4.1	S83F	129		129	S83F	Mylona et al. 2024 [6]	32083	7403	7403	7403	7112	1562	587	587	587	587	587	587	2
SAMEA1316334	GCA_023234125.1	DM254	Nepal	2005	126	2.4.1	S83F	129		129	S83F	Mylona et al. 2024 [6]	29740	29740	7403	7403	7112	1562	587	587	587	587	587	587	2
SAMEA1316336	GCA_023235005.1	DM035	Nepal	2005	125	2.4.1	S83F	129		129	S83F	Mylona et al. 2024 [6]	32060	7403	7403	7403	7112	1562	587	587	587	587	587	587	2
SAMEA1316337	GCA_023233825.1	DM390	Nepal	2005	127	2.4.1	S83F	129		129	S83F	Mylona et al. 2024 [6]	32077	7403	7403	7403	7112	1562	587	587	587	587	587	587	2
SAMEA1316340	GCA_023234785.1	DM175	Nepal	2005	132	2.4.1	S83F	129		129	S83F	Mylona et al. 2024 [6]	32084	32084	32084	7403	7112	1562	587	587	587	587	587	587	2
SAMEA1316344	GCA_023233885.1	DM211	Nepal	2005	129	2.4.1	S83F	129		129	S83F	Mylona et al. 2024 [6]	14911	7403	7403	7403	7112	1562	587	587	587	587	587	587	2
SAMEA1316220	GCA_023234725.1	ED179	Nepal	2006	121	2.4.1	S83F	129		129	S83F	Mylona et al. 2024 [6]	32110	7403	7403	7403	7112	1562	587	587	587	587	587	587	2
SAMEA1316221	GCA_023233505.1	ED275	Nepal	2006	170	2.4.1	S83F	129		129	S83F	Mylona et al. 2024 [6]	29747	7403	7403	7403	7112	1562	587	587	587	587	587	587	2
SAMEA1316224	GCA_023233345.1	ED362	Nepal	2006	98	2.4.1	S83F	129		129	S83F	Mylona et al. 2024 [6]	32047	32047	7403	7403	7112	1562	587	587	587	587	587	587	2
SAMEA1316225	GCA_023235865.1	ED027	Nepal	2006	111	2.4.1	S83F	129		129	S83F	Mylona et al. 2024 [6]	32095	29802	7403	7403	7112	1562	587	587	587	587	587	587	2
SAMEA1316226	GCA_023236305.1	ED272	Nepal	2006	112	2.4.1	S83F	129		129	S83F	Mylona et al. 2024 [6]	32125	29802	7403	7403	7112	1562	587	587	587	587	587	587	2
SAMEA1316230	GCA_023238005.1	ED068	Nepal	2006	112	2.4.1	S83F	129		129	S83F	Mylona et al. 2024 [6]	29747	7403	7403	7403	7112	1562	587	587	587	587	587	587	2
SAMEA1316232	GCA_023232985.1	ED330	Nepal	2006	258	2.4.1	S83F	129		129	S83F	Mylona et al. 2024 [6]	32175	32175	7403	7403	7112	1562	587	587	587	587	587	587	2
SAMEA1316234	GCA_023235825.1	ED070	Nepal	2006	163	2.4.1	S83F	129		129	S83F	Mylona et al. 2024 [6]	29747	7403	7403	7403	7112	1562	587	587	587	587	587	587	2
SAMEA1316235	GCA_023236245.1	ED340	Nepal	2006	293	2.4.1	S83F	129		129	S83F	Mylona et al. 2024 [6]	32041	32041	32041	7403	7112	1562	587	587	587	587	587	587	2
SAMEA1316236	GCA_023235805.1	ED182	Nepal	2006	110	2.4.1	S83F	129		129	S83F	Mylona et al. 2024 [6]	32112	7403	7403	7403	7112	1562	587	587	587	587	587	587	2
SAMEA1316237	GCA_023232245.1	ED335	Nepal	2006	232	2.4.1	S83F	129		129	S83F	Mylona et al. 2024 [6]	32177	29802	7403	7403	7112	1562	587	587	587	587	587	587	2
SAMEA1316239	GCA_023233485.1	ED274	Nepal	2006	142	2.4.1	S83F	129		129	S83F	Mylona et al. 2024 [6]	32126	7403	7403	7403	7112	1562	587	587	587	587	587	587	2
SAMEA1316241	GCA_023232285.1	ED361	Nepal	2006	190	2.4.1	S83F	129		129	S83F	Mylona et al. 2024 [6]	32046	32046	7403	7403	7112	1562	587	587	587	587	587	587	2
SAMEA1316245	GCA_023232265.1	ED321	Nepal	2006	79	2.4.1	S83F	129		129	S83F	Mylona et al. 2024 [6]	29747	7403	7403	7403	7112	1562	587	587	587	587	587	587	2
SAMEA1316247	GCA_023235765.1	ED348	Nepal	2006	250	2.4.1	S83F	129		129	S83F	Mylona et al. 2024 [6]	32045	7403	7403	7403	7112	1562	587	587	587	587	587	587	2
SAMEA1316251	GCA_023235845.1	ED053	Nepal	2006	112	2.4.1	S83F	129		129	S83F	Mylona et al. 2024 [6]	7403	7403	7403	7403	7112	1562	587	587	587	587	587	587	2
SAMEA1316253	GCA_023231995.1	ED079	Nepal	2006	89	2.4.1	S83F	129		129	S83F	Mylona et al. 2024 [6]	29747	7403	7403	7403	7112	1562	587	587	587	587	587	587	2
SAMEA1316254	GCA_023232305.1	ED191	Nepal	2006	112	2.4.1	S83F	129		129	S83F	Mylona et al. 2024 [6]	32095	29802	7403	7403	7112	1562	587	587	587	587	587	587	2
SAMEA1316255	GCA_023232425.1	ED051	Nepal	2006	147	2.4.1	S83F	129		129	S83F	Mylona et al. 2024 [6]	32101	7403	7403	7403	7112	1562	587	587	587	587	587	587	2
SAMEA1316260	GCA_023233605.1	ED192	Nepal	2006	122	2.4.1	S83F	129		129	S83F	Mylona et al. 2024 [6]	14927	7403	7403	7403	7112	1562	587	587	587	587	587	587	2
SAMEA1316261	GCA_023232645.1	ED356	Nepal	2006	196	2.4.1	S83F	129		129	S83F	Mylona et al. 2024 [6]
SAMEA1316264	GCA_023233665.1	ED193	Nepal	2006	143	2.4.1	S83F	129		129	S83F	Mylona et al. 2024 [6]	29747	7403	7403	7403	7112	1562	587	587	587	587	587	587	2
SAMEA1316266	GCA_023236485.1	ED347	Nepal	2006	260	2.4.1	S83F	129		129	S83F	Mylona et al. 2024 [6]	32044	32044	7403	7403	7112	1562	587	587	587	587	587	587	2
SAMEA1316275	GCA_023233805.1	ED034	Nepal	2006	123	2.4.1	S83F	129		129	S83F	Mylona et al. 2024 [6]	29747	7403	7403	7403	7112	1562	587	587	587	587	587	587	2
SAMEA1316276	GCA_023233735.1	ED065	Nepal	2006	83	2.4.1	S83F	129		129	S83F	Mylona et al. 2024 [6]	32102	7403	7403	7403	7112	1562	587	587	587	587	587	587	2
SAMEA1316279	GCA_023233725.1	ED074	Nepal	2006	124	2.3.2	WT	85		85	WT	Mylona et al. 2024 [6]	32105	32105	32105	1836	1836	587	587	587	587	587	587	587	2
SAMEA1316280	GCA_023237065.1	ED194	Nepal	2006	257	2.4.1	S83F	129		129	S83F	Mylona et al. 2024 [6]	32117	7403	7403	7403	7112	1562	587	587	587	587	587	587	2
SAMEA1316281	GCA_023233425.1	ED327	Nepal	2006	105	2.4.1	S83F	129		129	S83F	Mylona et al. 2024 [6]	32082	7403	7403	7403	7112	1562	587	587	587	587	587	587	2
SAMEA1316285	GCA_023234705.1	ED293	Nepal	2006	133	2.4.1	S83F	129		129	S83F	Mylona et al. 2024 [6]	32129	7403	7403	7403	7112	1562	587	587	587	587	587	587	2
SAMEA1316288	GCA_023233125.1	ED043	Nepal	2006	124	2.4.1	S83F	129		129	S83F	Mylona et al. 2024 [6]	29747	7403	7403	7403	7112	1562	587	587	587	587	587	587	2
SAMEA1316289	GCA_023233705.1	ED099	Nepal	2006	102	2.4.1	WT	129		129	WT	Mylona et al. 2024 [6]	32106	32106	7403	7403	7112	1562	587	587	587	587	587	587	2
SAMEA1316291	GCA_023233585.1	ED199	Nepal	2006	103	2.3.2	WT	85		85	WT	Mylona et al. 2024 [6]	10853	10853	10853	1836	1836	587	587	587	587	587	587	587	2
SAMEA1316295	GCA_023234665.1	ED345	Nepal	2006	280	2.4.1	S83F	129		129	S83F	Mylona et al. 2024 [6]	32043	32043	32043	7403	7112	1562	587	587	587	587	587	587	2
SAMEA1316296	GCA_023235725.1	ED375	Nepal	2006	320	2.4.1	S83F	129		129	S83F	Mylona et al. 2024 [6]	32050	32050	7403	7403	7112	1562	587	587	587	587	587	587	2
SAMEA1316301	GCA_023233105.1	ED261	Nepal	2006	98	2.4.1	S83F	129		129	S83F	Mylona et al. 2024 [6]	32121	29748	7403	7403	7112	1562	587	587	587	587	587	587	2
SAMEA1316304	GCA_023236285.1	ED044	Nepal	2006	131	2.4.1	S83F	129		129	S83F	Mylona et al. 2024 [6]	32099	29748	7403	7403	7112	1562	587	587	587	587	587	587	2
SAMEA1316305	GCA_023233445.1	ED286	Nepal	2006	135	2.4.1	S83F	129		129	S83F	Mylona et al. 2024 [6]	32128	29802	7403	7403	7112	1562	587	587	587	587	587	587	2
SAMEA1316306	GCA_023237045.1	ED338	Nepal	2006	254	2.4.1	S83F	129		129	S83F	Mylona et al. 2024 [6]	41096	32042	7403	7403	7112	1562	587	587	587	587	587	587	2
SAMEA1316310	GCA_023233685.1	ED035	Nepal	2006	127	2.4.1	S83F	129		129	S83F	Mylona et al. 2024 [6]	14927	7403	7403	7403	7112	1562	587	587	587	587	587	587	2
SAMEA1316315	GCA_023234645.1	ED383	Nepal	2006	326	2.4.1	S83F	129		129	S83F	Mylona et al. 2024 [6]	32051	32051	7403	7403	7112	1562	587	587	587	587	587	587	2
SAMEA1316319	GCA_023233565.1	ED363	Nepal	2006	80	2.4.1	S83F	129		129	S83F	Mylona et al. 2024 [6]	32049	32042	7403	7403	7112	1562	587	587	587	587	587	587	2
SAMEA1316320	GCA_023233645.1	ED161	Nepal	2006	141	2.4.1	S83F	129		129	S83F	Mylona et al. 2024 [6]	29747	7403	7403	7403	7112	1562	587	587	587	587	587	587	2
SAMEA1316321	GCA_023236465.1	ED408	Nepal	2006	315	2.4.1	S83F	129		129	S83F	Mylona et al. 2024 [6]	32052	32052	7403	7403	7112	1562	587	587	587	587	587	587	2
SAMEA1316325	GCA_023233785.1	ED037	Nepal	2006	123	2.4.1	S83F	129		129	S83F	Mylona et al. 2024 [6]	32097	7403	7403	7403	7112	1562	587	587	587	587	587	587	2
SAMEA1316327	GCA_023233525.1	ED262	Nepal	2006	169	2.4.1	S83F	129		129	S83F	Mylona et al. 2024 [6]	29747	7403	7403	7403	7112	1562	587	587	587	587	587	587	2
SAMEA1316328	GCA_023233085.1	ED318	Nepal	2006	205	2.4.1	S83F	129		129	S83F	Mylona et al. 2024 [6]	32095	29802	7403	7403	7112	1562	587	587	587	587	587	587	2
SAMEA1316330	GCA_023233625.1	ED164	Nepal	2006	116	2.4.1	S83F	129		129	S83F	Mylona et al. 2024 [6]	29747	7403	7403	7403	7112	1562	587	587	587	587	587	587	2
SAMEA1316332	GCA_023233325.1	ED366	Nepal	2006	78	2.4.1	S83F	129		129	S83F	Mylona et al. 2024 [6]	32048	32048	7403	7403	7112	1562	587	587	587	587	587	587	2
SAMEA1316333	GCA_023236265.1	ED320	Nepal	2006	115	2.4.1	S83F	129		129	S83F	Mylona et al. 2024 [6]	32099	29748	7403	7403	7112	1562	587	587	587	587	587	587	2
SAMEA1316338	GCA_023234765.1	ED039	Nepal	2006	134	2.4.1	S83F	129		129	S83F	Mylona et al. 2024 [6]	29747	7403	7403	7403	7112	1562	587	587	587	587	587	587	2
SAMEA1316341	GCA_023233765.1	ED071	Nepal	2006	141	2.4.1	S83F	129		129	S83F	Mylona et al. 2024 [6]	32103	32103	7403	7403	7112	1562	587	587	587	587	587	587	2
SAMEA1316343	GCA_023234745.1	ED168	Nepal	2006	368	2.4.1	S83F	129		129	S83F	Mylona et al. 2024 [6]	14927	7403	7403	7403	7112	1562	587	587	587	587	587	587	2
SAMEA1316345	GCA_023235745.1	ED267	Nepal	2006	146	2.4.1	S83F	129		129	S83F	Mylona et al. 2024 [6]	29747	7403	7403	7403	7112	1562	587	587	587	587	587	587	2
SAMEA1316346	GCA_023233465.1	ED317	Nepal	2006	126	2.4.1	S83F	129		129	S83F	Mylona et al. 2024 [6]	32133	32133	7403	7403	7112	1562	587	587	587	587	587	587	2
SAMEA1316218	GCA_023238605.1	ED417	Nepal	2007	241	2.4.1	S83F	129		129	S83F	Mylona et al. 2024 [6]
SAMEA1316229	GCA_023233305.1	ED432	Nepal	2007	220	2.4.1	S83F	129		129	S83F	Mylona et al. 2024 [6]	41028	7403	7403	7403	7112	1562	587	587	587	587	587	587	2
SAMEA1316231	GCA_023231985.1	ED646	Nepal	2007	42	2.4.1	S83F	129		129	S83F	Mylona et al. 2024 [6]	32099	29748	7403	7403	7112	1562	587	587	587	587	587	587	2
SAMEA1316244	GCA_023235705.1	ED443	Nepal	2007	222	2.4.1	S83F	129		129	S83F	Mylona et al. 2024 [6]	32055	32055	32055	7403	7112	1562	587	587	587	587	587	587	2
SAMEA1316252	GCA_023234685.1	ED446	Nepal	2007	200	2.4.5	Others_a	129		129	D87Y	Mylona et al. 2024 [6]	32056	32056	32056	32056	32056	1562	587	587	587	587	587	587	2
SAMEA1316268	GCA_023233405.1	ED579	Nepal	2007	47	2.4.1	S83F	129		129	S83F	Mylona et al. 2024 [6]	32140	7403	7403	7403	7112	1562	587	587	587	587	587	587	2
SAMEA1316271	GCA_023237025.1	ED459	Nepal	2007	542	2.4.1	S83F	129		129	S83F	Mylona et al. 2024 [6]	32057	32057	7403	7403	7112	1562	587	587	587	587	587	587	2
SAMEA1316283	GCA_023234205.1	ED523	Nepal	2007	44	2.4.1	S83F	129		129	S83F	Mylona et al. 2024 [6]	32138	7403	7403	7403	7112	1562	587	587	587	587	587	587	2
SAMEA1316294	GCA_023237005.1	ED494	Nepal	2007	273	2.4.1	S83F	129		129	S83F	Mylona et al. 2024 [6]	41029	7403	7403	7403	7112	1562	587	587	587	587	587	587	2
SAMEA1316309	GCA_023233285.1	ED503	Nepal	2007	138	2.4.1	S83F	129		129	S83F	Mylona et al. 2024 [6]	32059	32059	7403	7403	7112	1562	587	587	587	587	587	587	2
SAMEA1316339	GCA_023236225.1	ED416	Nepal	2007	214	2.3.2	WT	85		85	WT	Mylona et al. 2024 [6]	32053	32053	32053	32053	1836	587	587	587	587	587	587	587	2
SAMEA891627	ERR028499		Nepal	2007	115	2.4.1	S83F	129		129	S83F	Mylona et al. 2024 [6]	14911	7403	7403	7403	7112	1562	587	587	587	587	587	587	2
SAMEA891628	ERR028500		Nepal	2007	93	2.4.1	S83F	129		129	S83F	Mylona et al. 2024 [6]	14910	14910	7403	7403	7112	1562	587	587	587	587	587	587	2
SAMEA1316217	GCA_023235785.1	ED805	Nepal	2008	51	2.4.1	S83F	129		129	S83F	Mylona et al. 2024 [6]	29747	7403	7403	7403	7112	1562	587	587	587	587	587	587	2
SAMEA1316290	GCA_023233385.1	TY051	Nepal	2008	48	2.4.1	S83F	129		129	S83F	Mylona et al. 2024 [6]	32154	7403	7403	7403	7112	1562	587	587	587	587	587	587	2
SAMEA1316342	GCA_023233045.1	TY018	Nepal	2008	41	2.4.3	S83F	129		129	S83F	Mylona et al. 2024 [6]	32150	7526	7526	7526	7526	1562	587	587	587	587	587	587	2
SAMEA891607	ERR028495		Nepal	2008	198	2.4.1	S83F	129		129	S83F	Mylona et al. 2024 [6]	14914	7403	7403	7403	7112	1562	587	587	587	587	587	587	2
SAMEA891609	ERR028493		Nepal	2008	252	1.1	WT	Others_b		2216	WT	Mylona et al. 2024 [6]	14916	14916	14916	14916	14916	14916	14916	7401	587	587	587	587	2
SAMEA891610	ERR028503		Nepal	2008	130	2.4	WT	129		129	WT	Mylona et al. 2024 [6]	14907	14907	14907	14907	6898	1562	587	587	587	587	587	587	2
SAMEA891612	ERR028510		Nepal	2008	134	2.4.1	S83F	129		129	S83F	Mylona et al. 2024 [6]	14924	7403	7403	7403	7112	1562	587	587	587	587	587	587	2
SAMEA891624	ERR028502		Nepal	2008	265	2.3	WT	85		85	WT	Mylona et al. 2024 [6]	14908	14908	14908	14908	14908	587	587	587	587	587	587	587	2
SAMEA891638	ERR028515		Nepal	2008	143	2.4.1	S83F	129		129	S83F	Mylona et al. 2024 [6]	14919	14919	14919	14919	7112	1562	587	587	587	587	587	587	2
SAMEA891617	ERR026898		Nepal	2009	90	2.4.5	S83Y	129		129	S83Y	Mylona et al. 2024 [6]	18040	18040	18040	18040	1598	1562	587	587	587	587	587	587	2
SAMEA891620	ERR026902		Nepal	2009	221	2.4.1	S83F	129		129	S83F	Mylona et al. 2024 [6]	18036	18036	18036	18036	7112	1562	587	587	587	587	587	587	2
SAMEA891622	ERR026904		Nepal	2009	149	2.4.1	S83F	129		129	S83F	Mylona et al. 2024 [6]	14911	7403	7403	7403	7112	1562	587	587	587	587	587	587	2
SAMEA891631	ERR026895		Nepal	2009	194	2.4.8	S83F	129		129	S83F	Mylona et al. 2024 [6]	18043	18043	18043	15304	7920	1562	587	587	587	587	587	587	2
SAMEA891633	ERR028507		Nepal	2009	112	2.4.1	S83F	129		129	S83F	Mylona et al. 2024 [6]	14927	7403	7403	7403	7112	1562	587	587	587	587	587	587	2
SAMEA891634	ERR028508		Nepal	2009	170	2.3.3	S83F	85		85	S83F	Mylona et al. 2024 [6]	14926	14926	587	587	587	587	587	587	587	587	587	587	2
SAMEA891636	ERR028506		Nepal	2009	148	2.4.1	WT	129		129	WT	Mylona et al. 2024 [6]	14928	14928	14928	7403	7112	1562	587	587	587	587	587	587	2
SAMN46747117	SRR32284240	C10.2189	Nepal	2010	106	2.4.3	S83F	129	Yes	129	S83F	This study	457401	7526	7526	7526	7526	1562	587	587	587	587	587	587	2
SAMEA1527949	ERR175656	SPA06	Nepal	2011	123	2.4.1	S83F	129		129	S83F	Mylona et al. 2024 [6]	29740	29740	7403	7403	7112	1562	587	587	587	587	587	587	2
SAMEA1527955	ERR175698	SPA085	Nepal	2011	71	2.4.3	S83F	129		129	S83F	Mylona et al. 2024 [6]	20216	7526	7526	7526	7526	1562	587	587	587	587	587	587	2
SAMEA1527958	ERR175678	SPA038	Nepal	2011	109	2.4.3	S83F	129		129	S83F	Mylona et al. 2024 [6]	29767	7526	7526	7526	7526	1562	587	587	587	587	587	587	2
SAMEA1527960	ERR175688	SPA058	Nepal	2011	118	2.4.1	S83F	129		129	S83F	Mylona et al. 2024 [6]	29795	29748	7403	7403	7112	1562	587	587	587	587	587	587	2
SAMEA1527961	ERR175702	SPA100	Nepal	2011	97	2.4.3	S83F	129		129	S83F	Mylona et al. 2024 [6]	29816	7526	7526	7526	7526	1562	587	587	587	587	587	587	2
SAMEA1527962	ERR175695	SPA078	Nepal	2011	121	2.4.3	S83F	129		129	S83F	Mylona et al. 2024 [6]	29804	7526	7526	7526	7526	1562	587	587	587	587	587	587	2
SAMEA1527966	ERR175679	SPA042	Nepal	2011	127	2.4.1	S83F	129		129	S83F	Mylona et al. 2024 [6]	29740	29740	7403	7403	7112	1562	587	587	587	587	587	587	2
SAMEA1527968	ERR175696	SPA079	Nepal	2011	83	2.3.3	S83F	85		85	S83F	Mylona et al. 2024 [6]	29806	29806	587	587	587	587	587	587	587	587	587	587	2
SAMEA1527969	ERR175692	SPA072	Nepal	2011	68	2.4.3	S83F	129		129	S83F	Mylona et al. 2024 [6]	20216	7526	7526	7526	7526	1562	587	587	587	587	587	587	2
SAMEA1527973	ERR175703	SPA102	Nepal	2011	89	2.4.3	S83F	129		129	S83F	Mylona et al. 2024 [6]	29818	7526	7526	7526	7526	1562	587	587	587	587	587	587	2
SAMEA1527976	ERR175665	SPA020	Nepal	2011	109	2.4.3	S83F	129		129	S83F	Mylona et al. 2024 [6]	29756	7526	7526	7526	7526	1562	587	587	587	587	587	587	2
SAMEA1527977	ERR175693	SPA076	Nepal	2011	60	2.4.3	S83F	129		129	S83F	Mylona et al. 2024 [6]	29767	7526	7526	7526	7526	1562	587	587	587	587	587	587	2
SAMEA1527978	ERR175701	SPA098	Nepal	2011	99	2.4.3	S83F	129		129	S83F	Mylona et al. 2024 [6]	29814	7526	7526	7526	7526	1562	587	587	587	587	587	587	2
SAMEA1527979	ERR175687	SPA057	Nepal	2011	89	2.4.3	S83F	129		129	S83F	Mylona et al. 2024 [6]	29793	7526	7526	7526	7526	1562	587	587	587	587	587	587	2
SAMEA1527980	ERR175672	SPA029	Nepal	2011	62	2.4.3	S83F	129		129	S83F	Mylona et al. 2024 [6]	29767	7526	7526	7526	7526	1562	587	587	587	587	587	587	2
SAMEA1527982	ERR175660	SPA014	Nepal	2011	70	2.4.1	S83F	129		129	S83F	Mylona et al. 2024 [6]	29748	29748	7403	7403	7112	1562	587	587	587	587	587	587	2
SAMEA1527984	ERR175677	SPA037	Nepal	2011	75	2.4.3	S83F	129		129	S83F	Mylona et al. 2024 [6]	29767	7526	7526	7526	7526	1562	587	587	587	587	587	587	2
SAMEA1527987	ERR175666	SPA021	Nepal	2011	94	2.4.3	S83F	129		129	S83F	Mylona et al. 2024 [6]	29758	7526	7526	7526	7526	1562	587	587	587	587	587	587	2
SAMEA1527990	ERR175694	SPA077	Nepal	2011	65	2.4.1	S83F	129		129	S83F	Mylona et al. 2024 [6]	29802	29802	7403	7403	7112	1562	587	587	587	587	587	587	2
SAMEA1527994	ERR175667	SPA023	Nepal	2011	91	2.4.1	S83F	129		129	S83F	Mylona et al. 2024 [6]	29760	29748	7403	7403	7112	1562	587	587	587	587	587	587	2
SAMEA1527995	ERR175658	SPA09	Nepal	2011	60	2.4.1	S83F	129		129	S83F	Mylona et al. 2024 [6]	29740	29740	7403	7403	7112	1562	587	587	587	587	587	587	2
SAMEA1527996	ERR175685	SPA055	Nepal	2011	64	2.4.3	S83F	129		129	S83F	Mylona et al. 2024 [6]	29767	7526	7526	7526	7526	1562	587	587	587	587	587	587	2
SAMEA1527997	ERR175674	SPA032	Nepal	2011	102	2.4.1	S83F	129		129	S83F	Mylona et al. 2024 [6]	29772	7403	7403	7403	7112	1562	587	587	587	587	587	587	2
SAMEA1527998	ERR175673	SPA030	Nepal	2011	126	2.4.1	S83F	129		129	S83F	Mylona et al. 2024 [6]	29770	29740	7403	7403	7112	1562	587	587	587	587	587	587	2
SAMEA1527999	ERR175683	SPA052	Nepal	2011	62	2.4.3	S83F	129		129	S83F	Mylona et al. 2024 [6]	29786	7526	7526	7526	7526	1562	587	587	587	587	587	587	2
SAMEA1528006	ERR175700	SPA096	Nepal	2011	80	2.4.3	S83F	129		129	S83F	Mylona et al. 2024 [6]	20216	7526	7526	7526	7526	1562	587	587	587	587	587	587	2
SAMEA1528007	ERR175684	SPA053	Nepal	2011	103	2.4.1	S83F	129		129	S83F	Mylona et al. 2024 [6]	29788	29788	7403	7403	7112	1562	587	587	587	587	587	587	2
SAMEA1528008	ERR175686	SPA056	Nepal	2011	80	2.4.3	S83F	129		129	S83F	Mylona et al. 2024 [6]	29791	29791	7526	7526	7526	1562	587	587	587	587	587	587	2
SAMEA1528009	ERR175663	SPA018	Nepal	2011	56	2.4.1	S83F	129		129	S83F	Mylona et al. 2024 [6]	29748	29748	7403	7403	7112	1562	587	587	587	587	587	587	2
SAMEA1528010	ERR175680	SPA046	Nepal	2011	70	2.4.3	S83F	129		129	S83F	Mylona et al. 2024 [6]	29767	7526	7526	7526	7526	1562	587	587	587	587	587	587	2
SAMEA1528015	ERR175664	SPA019	Nepal	2011	113	2.4.1	S83F	129		129	S83F	Mylona et al. 2024 [6]	29755	7403	7403	7403	7112	1562	587	587	587	587	587	587	2
SAMEA1528016	ERR175691	SPA064	Nepal	2011	98	2.4.3	S83F	129		129	S83F	Mylona et al. 2024 [6]	20216	7526	7526	7526	7526	1562	587	587	587	587	587	587	2
SAMEA1528017	ERR175662	SPA017	Nepal	2011	115	2.4.3	S83F	129		129	S83F	Mylona et al. 2024 [6]	20216	7526	7526	7526	7526	1562	587	587	587	587	587	587	2
SAMEA1528020	ERR175682	SPA048	Nepal	2011	68	2.4.1	S83F	129		129	S83F	Mylona et al. 2024 [6]	29784	7403	7403	7403	7112	1562	587	587	587	587	587	587	2
SAMEA1528023	ERR175675	SPA033	Nepal	2011	66	2.4.1	S83F	129		129	S83F	Mylona et al. 2024 [6]	29773	7403	7403	7403	7112	1562	587	587	587	587	587	587	2
SAMEA1528024	ERR175690	SPA063	Nepal	2011	137	2.4.3	S83F	129		129	S83F	Mylona et al. 2024 [6]	29756	7526	7526	7526	7526	1562	587	587	587	587	587	587	2
SAMEA1528026	ERR175697	SPA082	Nepal	2011	78	2.4.3	S83F	129		129	S83F	Mylona et al. 2024 [6]	29756	7526	7526	7526	7526	1562	587	587	587	587	587	587	2
SAMEA1528028	ERR175676	SPA034	Nepal	2011	103	2.4.3	S83F	129		129	S83F	Mylona et al. 2024 [6]	29767	7526	7526	7526	7526	1562	587	587	587	587	587	587	2
SAMEA1528034	ERR175681	SPA047	Nepal	2011	78	2.4.6	S83F	129		129	S83F	Mylona et al. 2024 [6]	29782	29782	15268	15268	15268	1562	587	587	587	587	587	587	2
SAMEA1528035	ERR175657	SPA07	Nepal	2011	98	2.4.3	S83F	129		129	S83F	Mylona et al. 2024 [6]	29742	7526	7526	7526	7526	1562	587	587	587	587	587	587	2
SAMEA1528036	ERR175671	SPA028	Nepal	2011	66	2.4.1	S83F	129		129	S83F	Mylona et al. 2024 [6]	29740	29740	7403	7403	7112	1562	587	587	587	587	587	587	2
SAMEA1528037	ERR175689	SPA062	Nepal	2011	62	2.4.3	S83F	129		129	S83F	Mylona et al. 2024 [6]	20216	7526	7526	7526	7526	1562	587	587	587	587	587	587	2
SAMEA1528038	ERR175668	SPA024	Nepal	2011	83	2.4.3	S83F	129		129	S83F	Mylona et al. 2024 [6]	29762	7526	7526	7526	7526	1562	587	587	587	587	587	587	2
SAMEA1528039	ERR175699	SPA086	Nepal	2011	58	2.4.3	S83F	129		129	S83F	Mylona et al. 2024 [6]	29804	7526	7526	7526	7526	1562	587	587	587	587	587	587	2
SAMEA114861134	ERR12355177		Nepal	2012	41	2.4.3	S83F	129		129	S83F	Mylona et al. 2024 [6]	457422	7526	7526	7526	7526	1562	587	587	587	587	587	587	2
SAMEA114861135	ERR12355178		Nepal	2012	41	2.4.3	S83F	129		129	S83F	Mylona et al. 2024 [6]	457413	7526	7526	7526	7526	1562	587	587	587	587	587	587	2
SAMEA114861143	ERR12355186		Nepal	2012	42	2.4.3	S83F	129		129	S83F	Mylona et al. 2024 [6]	457348	7526	7526	7526	7526	1562	587	587	587	587	587	587	2
SAMEA114861144	ERR12355187		Nepal	2012	42	2.4.3	S83F	129		129	S83F	Mylona et al. 2024 [6]	457412	7526	7526	7526	7526	1562	587	587	587	587	587	587	2
SAMEA114861149	ERR12355192		Nepal	2012	46	2.4.3	S83F	129		129	S83F	Mylona et al. 2024 [6]	457355	7526	7526	7526	7526	1562	587	587	587	587	587	587	2
SAMEA114861151	ERR12355194		Nepal	2012	50	2.4.3	S83F	129		129	S83F	Mylona et al. 2024 [6]	457345	7526	7526	7526	7526	1562	587	587	587	587	587	587	2
SAMEA114861154	ERR12355197		Nepal	2012	47	2.4.3	S83F	129		129	S83F	Mylona et al. 2024 [6]	457355	7526	7526	7526	7526	1562	587	587	587	587	587	587	2
SAMEA114861156	ERR12355199		Nepal	2012	53	2.4.3	S83F	129		129	S83F	Mylona et al. 2024 [6]	457380	7526	7526	7526	7526	1562	587	587	587	587	587	587	2
SAMEA114861157	ERR12355200		Nepal	2013	52	2.4.3	S83F	129		129	S83F	Mylona et al. 2024 [6]	457402	7526	7526	7526	7526	1562	587	587	587	587	587	587	2
SAMEA114861158	ERR12355201		Nepal	2013	45	2.4.3	S83F	129		129	S83F	Mylona et al. 2024 [6]	457408	457408	7526	7526	7526	1562	587	587	587	587	587	587	2
SAMEA114861159	ERR12355202		Nepal	2013	46	2.4.3	S83F	129		129	S83F	Mylona et al. 2024 [6]	457348	7526	7526	7526	7526	1562	587	587	587	587	587	587	2
SAMEA114861161	ERR12355204		Nepal	2013	42	2.3.4	S83Y	85		85	S83Y	Mylona et al. 2024 [6]	457356	64406	64406	2346	2346	587	587	587	587	587	587	587	2
SAMEA114861163	ERR12355206		Nepal	2014	94	2.4.3	S83F	129		129	S83F	Mylona et al. 2024 [6]	457372	7526	7526	7526	7526	1562	587	587	587	587	587	587	2
SAMEA114861168	ERR12355211		Nepal	2014	52	2.4.3	S83F	129		129	S83F	Mylona et al. 2024 [6]	457355	7526	7526	7526	7526	1562	587	587	587	587	587	587	2
SAMEA5993742	ERR5161941		Nepal	2016	79	2.3.3	WT	85		85	WT	Dyson et al. 2024 [3]
SAMEA5993746	ERR5161096		Nepal	2016	97	2.3.3	WT	85		85	WT	Dyson et al. 2024 [3]
SAMEA5993758	ERR5161651		Nepal	2017	85	2.4.1	S83F	129		129	S83F	Dyson et al. 2024 [3]
SAMEA5993790	ERR5161664		Nepal	2017	83	2.3.2	S83F	85		85	S83F	Dyson et al. 2024 [3]
SAMEA5993797	ERR5161685		Nepal	2017	87	2.3.2	S83F	85		85	S83F	Dyson et al. 2024 [3]
SAMEA5993805	ERR5161722		Nepal	2017	71	2.3.2	S83F	85		85	S83F	Dyson et al. 2024 [3]
SAMEA5993811	ERR5161108		Nepal	2017	121	2.4.1	S83F	129		129	S83F	Dyson et al. 2024 [3]
SAMEA5993812	ERR5161104		Nepal	2017	110	2.4.1	S83F	129		129	S83F	Dyson et al. 2024 [3]
SAMEA5993813	ERR5161743		Nepal	2017	95	2.4.3	S83F	129		129	S83F	Dyson et al. 2024 [3]
SAMEA5993815	ERR5161109		Nepal	2017	110	2.4.3	S83F	129		129	S83F	Dyson et al. 2024 [3]
SAMEA5993820	ERR5161769		Nepal	2017	85	2.4.3	S83F	129		129	S83F	Dyson et al. 2024 [3]
SAMEA5993855	ERR5161889		Nepal	2017	89	2.3.4	S83Y	85		85	S83Y	Dyson et al. 2024 [3]
SAMEA5993863	ERR5161125		Nepal	2018	105	2.4.3	S83F	129		129	S83F	Dyson et al. 2024 [3]
SAMEA5993867	ERR5161920		Nepal	2018	89	2.4.3	S83F	129		129	S83F	Dyson et al. 2024 [3]
SAMEA5993871	ERR5161927		Nepal	2018	78	2.4.3	S83F	129		129	S83F	Dyson et al. 2024 [3]
SAMEA5993900	ERR5161676		Nepal	2018	77	2.3.2	S83F	85		85	S83F	Dyson et al. 2024 [3]
SAMN07528651	GCA_010416685.1	296161	Pakistan	2016	103	2.4.4	S83Y	129		129	S83Y	Chattaway, et al. 2021 [1]	83193	83193	28253	28253	6898	1562	587	587	587	587	587	587	2
SAMN07542340	GCA_010591745.1	310263	Pakistan	2016	124	2.3.3	S83F	85		85	S83F	Chattaway, et al. 2021 [1]	83453	83453	20176	20176	587	587	587	587	587	587	587	587	2
SAMN07566697	GCA_011427265.1	265843	Pakistan	2016	94	2.3.3	S83F	85		85	S83F	Chattaway, et al. 2021 [1]	28403	28403	20176	20176	587	587	587	587	587	587	587	587	2
SAMN07569013	GCA_010737675.1	253389	Pakistan	2016	75	2.3.3	S83F	85		85	S83F	Chattaway, et al. 2021 [1]	28403	28403	20176	20176	587	587	587	587	587	587	587	587	2
SAMN07569030	GCA_010589565.1	245076	Pakistan	2016	59	2.4	S83F	129		129	S83F	Chattaway, et al. 2021 [1]	83970	83970	24764	24764	24764	24764	587	587	587	587	587	587	2
SAMN07569050	GCA_010650145.1	245498	Pakistan	2016	72	2.4.5	S83F	129		129	S83F	Chattaway, et al. 2021 [1]	84006	7840	7840	7840	1598	1562	587	587	587	587	587	587	2
SAMN07569052	GCA_010728845.1	253391	Pakistan	2016	84	2.3.3	S83F	85		85	S83F	Chattaway, et al. 2021 [1]	28403	28403	20176	20176	587	587	587	587	587	587	587	587	2
SAMN07572163	GCA_011427385.1	277848	Pakistan	2016	54	2.3.3	S83F	85		85	S83F	Chattaway, et al. 2021 [1]	84178	84178	26178	26178	587	587	587	587	587	587	587	587	2
SAMN07572201	GCA_010591705.1	253335	Pakistan	2016	73	2.4.5	S83F	129		129	S83F	Chattaway, et al. 2021 [1]	84220	84220	7840	7840	1598	1562	587	587	587	587	587	587	2
SAMN07572680	GCA_010414885.1	273500	Pakistan	2016	80	2.3.3	S83F	85		85	S83F	Chattaway, et al. 2021 [1]	84277	21343	20176	20176	587	587	587	587	587	587	587	587	2
SAMN07572750	GCA_010622485.1	254623	Pakistan	2016	86	2.3.3	S83F	85		85	S83F	Chattaway, et al. 2021 [1]	84289	73469	20176	20176	587	587	587	587	587	587	587	587	2
SAMN09267046	GCA_007642035.1	308531	Pakistan	2016	72	2.4.4	S83Y	129		129	S83Y	Chattaway, et al. 2021 [1]	123157	63931	28253	28253	6898	1562	587	587	587	587	587	587	2
SAMN09302539	GCA_004163715.1	290608	Pakistan	2016	113	2.3.3	S83F	85		85	S83F	Chattaway, et al. 2021 [1]	124203	124203	124203	20176	587	587	587	587	587	587	587	587	2
SAMN09386507	GCA_004164875.1	325702	Pakistan	2016	63	2.3.3	S83F	85		85	S83F	Chattaway, et al. 2021 [1]	125357	84178	26178	26178	587	587	587	587	587	587	587	587	2
SAMN09396701	GCA_007769325.1	203639	Pakistan	2016	126	2.4.5	S83Y	129		129	S83Y	Chattaway, et al. 2021 [1]	126043	63026	1598	1598	1598	1562	587	587	587	587	587	587	2
SAMN09403939	GCA_007498365.1	318586	Pakistan	2016	88	2.4.5	S83Y	129		129	S83Y	Chattaway, et al. 2021 [1]	125323	125323	1598	1598	1598	1562	587	587	587	587	587	587	2
SAMN09422590	GCA_007770525.1	238767	Pakistan	2016	54	2.3.3	S83F	85		85	S83F	Chattaway, et al. 2021 [1]	125577	125577	125577	20176	587	587	587	587	587	587	587	587	2
SAMN09427233	GCA_007771435.1	298766	Pakistan	2016	105	2.3	S83Y	85		85	S83Y	Chattaway, et al. 2021 [1]	127138	127138	6802	6802	5471	587	587	587	587	587	587	587	2
SAMN09433700	GCA_007770605.1	298760	Pakistan	2016	74	2.3.3	S83F	85		85	S83F	Chattaway, et al. 2021 [1]	152227	21343	20176	20176	587	587	587	587	587	587	587	587	2
SAMN09434988	GCA_007772205.1	320275	Pakistan	2016	94	2.4.4	S83Y	129		129	S83Y	Chattaway, et al. 2021 [1]	128178	127887	127887	28253	6898	1562	587	587	587	587	587	587	2
SAMN09445153	GCA_007771065.1	301619	Pakistan	2016	74	2.3.3	S83F	85		85	S83F	Chattaway, et al. 2021 [1]	128474	21343	20176	20176	587	587	587	587	587	587	587	587	2
SAMN09463339	GCA_003907025.1	306527	Pakistan	2016	137	2.4.4	S83Y	129		129	S83Y	Chattaway, et al. 2021 [1]	129010	129010	129010	28253	6898	1562	587	587	587	587	587	587	2
SAMN09484566	GCA_007772905.1	302925	Pakistan	2016	95	2.3.3	S83F	85		85	S83F	Chattaway, et al. 2021 [1]	125729	73469	20176	20176	587	587	587	587	587	587	587	587	2
SAMN09504364	GCA_007500005.1	205712	Pakistan	2016	48	2.3.3	S83F	85		85	S83F	Chattaway, et al. 2021 [1]	132451	28784	28784	20176	587	587	587	587	587	587	587	587	2
SAMN09666899	GCA_007649355.1	307492	Pakistan	2016	86	2.3	Others_a	85		85	D87G	Chattaway, et al. 2021 [1]	138391	138391	138391	138391	15318	587	587	587	587	587	587	587	2
SAMN09683972	GCA_007774165.1	229065	Pakistan	2016	46	2.4.5	S83F	129		129	S83F	Chattaway, et al. 2021 [1]	138509	138509	7840	7840	1598	1562	587	587	587	587	587	587	2
SAMN10104779	GCA_007650915.1	288897	Pakistan	2016	76	2.3.3	S83F	85		85	S83F	Chattaway, et al. 2021 [1]	144894	28403	20176	20176	587	587	587	587	587	587	587	587	2
SAMN10140069	GCA_007580235.1	205587	Pakistan	2016	88	2.0.1	Others_a	Others_b		1939	S83F-D87G	Chattaway, et al. 2021 [1]	145460	145460	145460	25912	25912	25912	15234	587	587	587	587	587	2
SAMN10229385	GCA_007780505.1	299398	Pakistan	2016	62	2.3.3	S83F	85		85	S83F	Chattaway, et al. 2021 [1]	146628	21343	20176	20176	587	587	587	587	587	587	587	587	2
SAMN11043664	GCA_007665215.1	307487	Pakistan	2016	101	2.3.3	S83F	85		85	S83F	Chattaway, et al. 2021 [1]	172790	73469	20176	20176	587	587	587	587	587	587	587	587	2
SAMN11052348	GCA_007520385.1	306593	Pakistan	2016	108	2.3.3	S83F	85		85	S83F	Chattaway, et al. 2021 [1]	173233	21343	20176	20176	587	587	587	587	587	587	587	587	2
SAMN11052402	GCA_007788175.1	306529	Pakistan	2016	114	2.4.4	S83Y	129		129	S83Y	Chattaway, et al. 2021 [1]	173221	28253	28253	28253	6898	1562	587	587	587	587	587	587	2
SAMN11052405	GCA_007791695.1	287586	Pakistan	2016	100	2.3.3	S83F	85		85	S83F	Chattaway, et al. 2021 [1]	173217	28403	20176	20176	587	587	587	587	587	587	587	587	2
SAMN11109123	GCA_007528725.1	211174	Pakistan	2016	88	2.3.3	S83F	85		85	S83F	Chattaway, et al. 2021 [1]	172790	73469	20176	20176	587	587	587	587	587	587	587	587	2
SAMN07155513	GCA_010764335.1	364550	Pakistan	2017	64	2.4.5	S83Y	129		129	S83Y	Chattaway, et al. 2021 [1]	72035	72035	72035	1598	1598	1562	587	587	587	587	587	587	2
SAMN07180291	GCA_010447895.1	366353	Pakistan	2017	68	2.3.3	S83F	85		85	S83F	Chattaway, et al. 2021 [1]	73246	21343	20176	20176	587	587	587	587	587	587	587	587	2
SAMN07528643	GCA_010589165.1	378609	Pakistan	2017	62	2.3.3	S83F	85		85	S83F	Chattaway, et al. 2021 [1]	83179	83179	20176	20176	587	587	587	587	587	587	587	587	2
SAMN07542358	GCA_011123965.1	365419	Pakistan	2017	81	2.3.3	S83F	85		85	S83F	Chattaway, et al. 2021 [1]	83420	83420	83420	20176	587	587	587	587	587	587	587	587	2
SAMN07557061	GCA_010452235.1	376205	Pakistan	2017	84	2.3.3	S83F	85		85	S83F	Chattaway, et al. 2021 [1]	83895	21343	20176	20176	587	587	587	587	587	587	587	587	2
SAMN09244220	GCA_007768625.1	377313	Pakistan	2017	106	2.3.3	S83F	85		85	S83F	Chattaway, et al. 2021 [1]	122700	83179	20176	20176	587	587	587	587	587	587	587	587	2
SAMN09286626	GCA_007498065.1	436942	Pakistan	2017	155	2.4.5	S83Y	129		129	S83Y	Chattaway, et al. 2021 [1]	123650	123650	65510	1598	1598	1562	587	587	587	587	587	587	2
SAMN09396530	GCA_007820595.1	425687	Pakistan	2017	49	2.3.3	S83F	85		85	S83F	Chattaway, et al. 2021 [1]	73246	21343	20176	20176	587	587	587	587	587	587	587	587	2
SAMN09435007	GCA_007772305.1	396020	Pakistan	2017	55	2.4.5	S83Y	129		129	S83Y	Chattaway, et al. 2021 [1]	128214	72035	72035	1598	1598	1562	587	587	587	587	587	587	2
SAMN09445499	GCA_007498505.1	414661	Pakistan	2017	134	2.3.3	S83F	85		85	S83F	Chattaway, et al. 2021 [1]	73246	21343	20176	20176	587	587	587	587	587	587	587	587	2
SAMN09463614	GCA_007499565.1	421193	Pakistan	2017	109	2.3.3	S83F	85		85	S83F	Chattaway, et al. 2021 [1]	130180	21343	20176	20176	587	587	587	587	587	587	587	587	2
SAMN09463617	GCA_007644605.1	378478	Pakistan	2017	56	2.0.1	S83F	Others_b		1939	S83F	Chattaway, et al. 2021 [1]	129108	129108	129108	129108	25912	25912	15234	587	587	587	587	587	2
SAMN09474532	GCA_007771625.1	404363	Pakistan	2017	85	2.3.3	S83F	85		85	S83F	Chattaway, et al. 2021 [1]	127656	21343	20176	20176	587	587	587	587	587	587	587	587	2
SAMN09474932	GCA_007499205.1	416246	Pakistan	2017	72	2.3.3	S83F	85		85	S83F	Chattaway, et al. 2021 [1]	129891	73469	20176	20176	587	587	587	587	587	587	587	587	2
SAMN09475794	GCA_007772685.1	429137	Pakistan	2017	44	2.3.3	S83F	85		85	S83F	Chattaway, et al. 2021 [1]	130048	130048	27604	20176	587	587	587	587	587	587	587	587	2
SAMN09476407	GCA_007579925.1	432283	Pakistan	2017	83	2.3.3	S83F	85		85	S83F	Chattaway, et al. 2021 [1]	130344	130344	20176	20176	587	587	587	587	587	587	587	587	2
SAMN09521992	GCA_007500405.1	408278	Pakistan	2017	78	2.4.4	S83Y	129		129	S83Y	Chattaway, et al. 2021 [1]	132228	132228	132228	28253	6898	1562	587	587	587	587	587	587	2
SAMN09530991	GCA_004191755.1	428221	Pakistan	2017	98	2.3.3	S83F	85		85	S83F	Chattaway, et al. 2021 [1]	132451	28784	28784	20176	587	587	587	587	587	587	587	587	2
SAMN09531012	GCA_004190335.1	427600	Pakistan	2017	80	2.3.3	S83F	85		85	S83F	Chattaway, et al. 2021 [1]	73246	21343	20176	20176	587	587	587	587	587	587	587	587	2
SAMN09607213	GCA_007580505.1	350627	Pakistan	2017	58	2.3.3	Others_a	85		85	S83F-D87G	Chattaway, et al. 2021 [1]
SAMN09624437	GCA_007820195.1	457310	Pakistan	2017	105	2.4.4	S83Y	129		129	S83Y	Chattaway, et al. 2021 [1]	115458	115458	115458	28253	6898	1562	587	587	587	587	587	587	2
SAMN09634578	GCA_007820835.1	452517	Pakistan	2017	80	2.3.3	S83F	85		85	S83F	Chattaway, et al. 2021 [1]	136239	21343	20176	20176	587	587	587	587	587	587	587	587	2
SAMN10093779	GCA_003905555.1	440108	Pakistan	2017	65	2.4.6	S83F	129		129	S83F	Chattaway, et al. 2021 [1]	144553	144553	68098	15268	15268	1562	587	587	587	587	587	587	2
SAMN10140058	GCA_007778005.1	435515	Pakistan	2017	76	2.3.3	S83F	85		85	S83F	Chattaway, et al. 2021 [1]	145442	130344	20176	20176	587	587	587	587	587	587	587	587	2
SAMN10871045	GCA_007510225.1	432798	Pakistan	2017	78	2.3.3	S83F	85		85	S83F	Chattaway, et al. 2021 [1]	169058	169058	20176	20176	587	587	587	587	587	587	587	587	2
SAMN10872207	GCA_007512145.1	440821	Pakistan	2017	107	2.3.3	S83F	85		85	S83F	Chattaway, et al. 2021 [1]	169021	21343	20176	20176	587	587	587	587	587	587	587	587	2
SAMN10882304	GCA_007512205.1	428227	Pakistan	2017	87	2.3.3	S83F	85		85	S83F	Chattaway, et al. 2021 [1]	169355	21343	20176	20176	587	587	587	587	587	587	587	587	2
SAMN10887347	GCA_007511755.1	420580	Pakistan	2017	100	2.3.3	S83F	85		85	S83F	Chattaway, et al. 2021 [1]	168125	21343	20176	20176	587	587	587	587	587	587	587	587	2
SAMN10922285	GCA_007515845.1	373144	Pakistan	2017	55	2.3.3	S83F	85		85	S83F	Chattaway, et al. 2021 [1]	171729	21343	20176	20176	587	587	587	587	587	587	587	587	2
SAMN09228621	GCA_007577725.1	508313	Pakistan	2018	52	2.4.4	S83Y	129		129	S83Y	Chattaway, et al. 2021 [1]	122204	115458	115458	28253	6898	1562	587	587	587	587	587	587	2
SAMN09238951	GCA_004159695.1	495817	Pakistan	2018	66	2.3.3	S83F	85		85	S83F	Chattaway, et al. 2021 [1]	122647	122647	84223	587	587	587	587	587	587	587	587	587	2
SAMN09404379	GCA_007769345.1	520169	Pakistan	2018	44	2.3.3	S83F	85		85	S83F	Chattaway, et al. 2021 [1]	126532	21343	20176	20176	587	587	587	587	587	587	587	587	2
SAMN09431509	GCA_003889295.1	505477	Pakistan	2018	73	2.3	S83Y	85		85	S83Y	Chattaway, et al. 2021 [1]	127710	127710	6802	6802	5471	587	587	587	587	587	587	587	2
SAMN09435028	GCA_007770445.1	480716	Pakistan	2018	61	2.4.6	S83F	129		129	S83F	Chattaway, et al. 2021 [1]	128207	128207	68098	15268	15268	1562	587	587	587	587	587	587	2
SAMN09463027	GCA_007578005.1	529863	Pakistan	2018	60	2.3.3	S83F	85		85	S83F	Chattaway, et al. 2021 [1]	127656	21343	20176	20176	587	587	587	587	587	587	587	587	2
SAMN09530904	GCA_007774545.1	531301	Pakistan	2018	56	2.3.3	S83F	85		85	S83F	Chattaway, et al. 2021 [1]	132387	132387	28784	20176	587	587	587	587	587	587	587	587	2
SAMN09530996	GCA_007644945.1	546625	Pakistan	2018	53	2.4.5	S83F	129		129	S83F	Chattaway, et al. 2021 [1]	132457	132457	7840	7840	1598	1562	587	587	587	587	587	587	2
SAMN09624115	GCA_007908625.1	486545	Pakistan	2018	55	2.4.5	S83Y	129		129	S83Y	Chattaway, et al. 2021 [1]	123650	123650	65510	1598	1598	1562	587	587	587	587	587	587	2
SAMN09652063	GCA_007501625.1	479470	Pakistan	2018	120	2.4.4	S83Y	129		129	S83Y	Chattaway, et al. 2021 [1]	115458	115458	115458	28253	6898	1562	587	587	587	587	587	587	2
SAMN10058666	GCA_007821435.1	576404	Pakistan	2018	48	2.3.3	S83F	85		85	S83F	Chattaway, et al. 2021 [1]	127656	21343	20176	20176	587	587	587	587	587	587	587	587	2
SAMN10067873	GCA_007776365.1	591243	Pakistan	2018	74	2.3.3	S83F	85		85	S83F	Chattaway, et al. 2021 [1]	142949	142949	142949	20176	587	587	587	587	587	587	587	587	2
SAMN10080156	GCA_007502225.1	587811	Pakistan	2018	132	2.3.3	S83F	85		85	S83F	Chattaway, et al. 2021 [1]	143581	20646	20646	20176	587	587	587	587	587	587	587	587	2
SAMN10174044	GCA_007778705.1	611415	Pakistan	2018	90	2.3.3	S83F	85		85	S83F	Chattaway, et al. 2021 [1]	146318	21343	20176	20176	587	587	587	587	587	587	587	587	2
SAMN10174160	GCA_007652755.1	613021	Pakistan	2018	142	2.3.3	S83F	85		85	S83F	Chattaway, et al. 2021 [1]	127656	21343	20176	20176	587	587	587	587	587	587	587	587	2
SAMN10229243	GCA_007502345.1	611429	Pakistan	2018	183	2.4.5	S83F	129		129	S83F	Chattaway, et al. 2021 [1]	146569	146569	7840	7840	1598	1562	587	587	587	587	587	587	2
SAMN10282831	GCA_007503365.1	621382	Pakistan	2018	131	2.3.3	S83F	85		85	S83F	Chattaway, et al. 2021 [1]	148117	21343	20176	20176	587	587	587	587	587	587	587	587	2
SAMN10335072	GCA_007503785.1	628082	Pakistan	2018	134	2.4.5	S83Y	129		129	S83Y	Chattaway, et al. 2021 [1]	149894	63026	1598	1598	1598	1562	587	587	587	587	587	587	2
SAMN10336728	GCA_007779005.1	613690	Pakistan	2018	83	2.4.6	S83F	129		129	S83F	Chattaway, et al. 2021 [1]	150022	144553	68098	15268	15268	1562	587	587	587	587	587	587	2
SAMN10343497	GCA_004262965.1	611067	Pakistan	2018	83	2.3.3	S83F	85		85	S83F	Chattaway, et al. 2021 [1]	150099	20646	20646	20176	587	587	587	587	587	587	587	587	2
SAMN10343503	GCA_007652575.1	611425	Pakistan	2018	70	2.4.5	S83Y	129		129	S83Y	Chattaway, et al. 2021 [1]	150108	150108	1598	1598	1598	1562	587	587	587	587	587	587	2
SAMN10343548	GCA_007778955.1	611063	Pakistan	2018	106	2.3.3	S83F	85		85	S83F	Chattaway, et al. 2021 [1]	150115	28784	28784	20176	587	587	587	587	587	587	587	587	2
SAMN10370094	GCA_003915015.1	631594	Pakistan	2018	70	2.4.5	S83Y	129		129	S83Y	Chattaway, et al. 2021 [1]	151115	67336	67336	1598	1598	1562	587	587	587	587	587	587	2
SAMN10437881	GCA_007779365.1	625284	Pakistan	2018	54	2.3.3	S83F	85		85	S83F	Chattaway, et al. 2021 [1]	153659	21343	20176	20176	587	587	587	587	587	587	587	587	2
SAMN10487741	GCA_007652795.1	638686	Pakistan	2018	75	2.3.3	S83F	85		85	S83F	Chattaway, et al. 2021 [1]	155760	21343	20176	20176	587	587	587	587	587	587	587	587	2
SAMN10517842	GCA_007779965.1	639822	Pakistan	2018	108	2.3.3	S83F	85		85	S83F	Chattaway, et al. 2021 [1]	156839	21343	20176	20176	587	587	587	587	587	587	587	587	2
SAMN10521803	GCA_007582755.1	648602	Pakistan	2018	45	2.3	S83Y	85		85	S83Y	Chattaway, et al. 2021 [1]	157030	157030	157030	6802	5471	587	587	587	587	587	587	587	2
SAMN10534807	GCA_007822175.1	611423	Pakistan	2018	115	2.4.5	S83Y	129		129	S83Y	Chattaway, et al. 2021 [1]	157151	157151	1598	1598	1598	1562	587	587	587	587	587	587	2
SAMN10599795	GCA_007908695.1	652962	Pakistan	2018	115	2.4.4	S83Y	129		129	S83Y	Chattaway, et al. 2021 [1]	159454	115458	115458	28253	6898	1562	587	587	587	587	587	587	2
SAMN10599818	GCA_007780185.1	612991	Pakistan	2018	123	2.3.3	S83F	85		85	S83F	Chattaway, et al. 2021 [1]	159502	21343	20176	20176	587	587	587	587	587	587	587	587	2
SAMN10640718	GCA_007780385.1	654714	Pakistan	2018	65	2.3	S83Y	85		85	S83Y	Chattaway, et al. 2021 [1]	160054	129465	129465	129465	5471	587	587	587	587	587	587	587	2
SAMN10643346	GCA_007583085.1	611411	Pakistan	2018	70	2.4.5	S83Y	129		129	S83Y	Chattaway, et al. 2021 [1]	160202	160202	160202	160202	1598	1562	587	587	587	587	587	587	2
SAMN10664447	GCA_007822035.1	575645	Pakistan	2018	82	2.4	S83F	129		129	S83F	Chattaway, et al. 2021 [1]	160495	160495	160495	24764	24764	24764	587	587	587	587	587	587	2
SAMN10816121	GCA_007504585.1	607850	Pakistan	2018	83	2.3.3	S83F	85		85	S83F	Chattaway, et al. 2021 [1]	159502	21343	20176	20176	587	587	587	587	587	587	587	587	2
SAMN10835970	GCA_007781465.1	553785	Pakistan	2018	73	2.4	S83F	129		129	S83F	Chattaway, et al. 2021 [1]	166441	160495	160495	24764	24764	24764	587	587	587	587	587	587	2
SAMN10848808	GCA_007507425.1	541391	Pakistan	2018	134	2.3.3	S83F	85		85	S83F	Chattaway, et al. 2021 [1]	166894	132387	28784	20176	587	587	587	587	587	587	587	587	2
SAMN10866932	GCA_007781705.1	486546	Pakistan	2018	46	2.4.5	S83Y	129		129	S83Y	Chattaway, et al. 2021 [1]	168546	123650	65510	1598	1598	1562	587	587	587	587	587	587	2
SAMN10698063	GCA_007779545.1	661079	Pakistan	2019	117	2.3.3	S83F	85		85	S83F	Chattaway, et al. 2021 [1]	161155	161155	28784	20176	587	587	587	587	587	587	587	587	2
SAMN10756616	GCA_007504325.1	668722	Pakistan	2019	43	2.4.4	S83Y	129		129	S83Y	Chattaway, et al. 2021 [1]	164596	115458	115458	28253	6898	1562	587	587	587	587	587	587	2
SAMN10827408	GCA_007823045.1	669759	Pakistan	2019	79	2.4	S83F	129		129	S83F	Chattaway, et al. 2021 [1]	165755	160495	160495	24764	24764	24764	587	587	587	587	587	587	2
SAMN10882232	GCA_007591125.1	680070	Pakistan	2019	90	2.4.4	S83Y	129		129	S83Y	Chattaway, et al. 2021 [1]	169352	169352	28253	28253	6898	1562	587	587	587	587	587	587	2
SAMN10887419	GCA_007659245.1	680524	Pakistan	2019	119	2.4	S83F	129		129	S83F	Chattaway, et al. 2021 [1]	168168	160495	160495	24764	24764	24764	587	587	587	587	587	587	2
SAMN10887585	GCA_007591425.1	680522	Pakistan	2019	109	2.3.3	S83F	85		85	S83F	Chattaway, et al. 2021 [1]	168184	168184	28784	20176	587	587	587	587	587	587	587	587	2
SAMN11025599	GCA_007517845.1	690365	Pakistan	2019	69	2.3.3	S83F	85		85	S83F	Chattaway, et al. 2021 [1]	172397	142949	142949	20176	587	587	587	587	587	587	587	587	2
SAMN11109033	GCA_007790555.1	699250	Pakistan	2019	122	2.4.5	S83Y	129		129	S83Y	Chattaway, et al. 2021 [1]	174618	174618	1598	1598	1598	1562	587	587	587	587	587	587	2
SAMN11163318	GCA_007823245.1	702933	Pakistan	2019	61	2.4	S83F	129		129	S83F	Chattaway, et al. 2021 [1]	175977	160495	160495	24764	24764	24764	587	587	587	587	587	587	2
SAMN11292710	GCA_007790935.1	712520	Pakistan	2019	108	2.4.5	S83Y	129		129	S83Y	Chattaway, et al. 2021 [1]	177141	177141	177141	1598	1598	1562	587	587	587	587	587	587	2
SAMN11356637	GCA_007687325.1	717152	Pakistan	2019	61	2.3.3	S83F	85		85	S83F	Chattaway, et al. 2021 [1]	172397	142949	142949	20176	587	587	587	587	587	587	587	587	2
SAMN11393014	GCA_007613895.1	720677	Pakistan	2019	80	2.3.3	S83F	85		85	S83F	Chattaway, et al. 2021 [1]	164543	142611	27913	24635	24635	587	587	587	587	587	587	587	2
SAMN11413307	GCA_007613995.1	723637	Pakistan	2019	104	2.3.3	S83F	85		85	S83F	Chattaway, et al. 2021 [1]	178049	168184	28784	20176	587	587	587	587	587	587	587	587	2
SAMN11414708	GCA_007687705.1	723635	Pakistan	2019	69	2.4	S83F	129		129	S83F	Chattaway, et al. 2021 [1]	178060	178060	178060	24764	24764	24764	587	587	587	587	587	587	2
SAMN11441195	GCA_007791155.1	723827	Pakistan	2019	89	2.3.3	S83F	85		85	S83F	Chattaway, et al. 2021 [1]	178448	178448	28784	20176	587	587	587	587	587	587	587	587	2
SAMN11553625	GCA_007534375.1	730727	Pakistan	2019	98	2.4.5	S83Y	129		129	S83Y	Chattaway, et al. 2021 [1]	179778	125323	1598	1598	1598	1562	587	587	587	587	587	587	2
SAMN11553636	GCA_007614275.1	730971	Pakistan	2019	110	2.4.6	S83F	129		129	S83F	Chattaway, et al. 2021 [1]	179797	144553	68098	15268	15268	1562	587	587	587	587	587	587	2
SAMN12008752	GCA_006399175.1	743197	Pakistan	2019	54	2.3.3	S83F	85		85	S83F	Chattaway, et al. 2021 [1]	184719	184719	184719	20176	587	587	587	587	587	587	587	587	2
SAMN12009193	GCA_006402835.1	748840	Pakistan	2019	87	2.3.3	S83F	85		85	S83F	Chattaway, et al. 2021 [1]	184788	28784	28784	20176	587	587	587	587	587	587	587	587	2
SAMN12009333	GCA_006403775.1	745851	Pakistan	2019	99	2.4.4	S83Y	129		129	S83Y	Chattaway, et al. 2021 [1]	184858	115458	115458	28253	6898	1562	587	587	587	587	587	587	2
SAMN12009334	GCA_006405555.1	745300	Pakistan	2019	85	2.3.3	S83F	85		85	S83F	Chattaway, et al. 2021 [1]	184851	184851	20176	20176	587	587	587	587	587	587	587	587	2
SAMN12009363	GCA_006400395.1	743198	Pakistan	2019	63	2.3.3	S83F	85		85	S83F	Chattaway, et al. 2021 [1]	184720	168184	28784	20176	587	587	587	587	587	587	587	587	2
SAMN12009381	GCA_006399195.1	751209	Pakistan	2019	106	2.4.4	S83Y	129		129	S83Y	Chattaway, et al. 2021 [1]	182118	115458	115458	28253	6898	1562	587	587	587	587	587	587	2
SAMN12009560	GCA_006401875.1	743206	Pakistan	2019	63	2.4.6	S83F	129		129	S83F	Chattaway, et al. 2021 [1]	184723	144553	68098	15268	15268	1562	587	587	587	587	587	587	2
SAMN12009695	SRR9261354	745296	Pakistan	2019	74	2.3.3	S83F	85		85	S83F	Chattaway, et al. 2021 [1]	184873	184873	184873	20176	587	587	587	587	587	587	587	587	2
SAMN12023615	GCA_006418655.1	755715	Pakistan	2019	87	2.3.3	S83F	85		85	S83F	Chattaway, et al. 2021 [1]	185635	184851	20176	20176	587	587	587	587	587	587	587	587	2
SAMN12023671	GCA_006419115.1	738673	Pakistan	2019	107	2.3	S83Y	85		85	S83Y	Chattaway, et al. 2021 [1]	185674	185674	185674	6802	5471	587	587	587	587	587	587	587	2
SAMN12023945	GCA_006421515.1	743166	Pakistan	2019	91	2.3	S83Y	85		85	S83Y	Chattaway, et al. 2021 [1]	185674	185674	185674	6802	5471	587	587	587	587	587	587	587	2
SAMN12039556	GCA_006431795.1	735090	Pakistan	2019	77	2.3.3	S83F	85		85	S83F	Chattaway, et al. 2021 [1]	186012	168184	28784	20176	587	587	587	587	587	587	587	587	2
SAMN12039803	GCA_006432595.1	728748	Pakistan	2019	94	2.3.3	S83F	85		85	S83F	Chattaway, et al. 2021 [1]	186012	168184	28784	20176	587	587	587	587	587	587	587	587	2
SAMN12040564	GCA_006449955.1	735085	Pakistan	2019	104	2.4.4	S83Y	129		129	S83Y	Chattaway, et al. 2021 [1]	181008	115458	115458	28253	6898	1562	587	587	587	587	587	587	2
SAMN12040950	GCA_006449815.1	728713	Pakistan	2019	90	2.3.3	S83F	85		85	S83F	Chattaway, et al. 2021 [1]	186268	186268	142949	20176	587	587	587	587	587	587	587	587	2
SAMN12053111	GCA_006456965.1	731619	Pakistan	2019	88	2.3.3	S83F	85		85	S83F	Chattaway, et al. 2021 [1]	186012	168184	28784	20176	587	587	587	587	587	587	587	587	2
SAMN12069776	GCA_006463865.1	758750	Pakistan	2019	179	2.3.3	S83F	85		85	S83F	Chattaway, et al. 2021 [1]	186811	168184	28784	20176	587	587	587	587	587	587	587	587	2
SAMN12087847	GCA_006470265.1	759404	Pakistan	2019	120	2.3.3	S83F	85		85	S83F	Chattaway, et al. 2021 [1]	166894	132387	28784	20176	587	587	587	587	587	587	587	587	2
SAMN12090393	GCA_006470515.1	759405	Pakistan	2019	155	2.3.3	S83F	85		85	S83F	Chattaway, et al. 2021 [1]	185635	184851	20176	20176	587	587	587	587	587	587	587	587	2
SAMN12090454	GCA_006470545.1	759406	Pakistan	2019	166	2.4.6	S83F	129		129	S83F	Chattaway, et al. 2021 [1]	184723	144553	68098	15268	15268	1562	587	587	587	587	587	587	2
SAMN12114111	GCA_006488725.1	762373	Pakistan	2019	101	2.4.4	S83Y	129		129	S83Y	Chattaway, et al. 2021 [1]	159454	115458	115458	28253	6898	1562	587	587	587	587	587	587	2
SAMN12329246	GCA_007710425.1	774360	Pakistan	2019	109	2.4.6	S83F	129		129	S83F	Chattaway, et al. 2021 [1]	194814	144553	68098	15268	15268	1562	587	587	587	587	587	587	2
SAMN12567704	GCA_011309895.1	787254	Pakistan	2019	89	2.3.3	S83F	85		85	S83F	Chattaway, et al. 2021 [1]	186012	168184	28784	20176	587	587	587	587	587	587	587	587	2
SAMN12686786	SRR10062936	797613	Pakistan	2019	55	2.3.3	S83F	85		85	S83F	Chattaway, et al. 2021 [1]	200230	142949	142949	20176	587	587	587	587	587	587	587	587	2
SAMN12686818	GCA_008342165.1	797577	Pakistan	2019	106	2.4	S83F	129		129	S83F	Chattaway, et al. 2021 [1]	200407	24764	24764	24764	24764	24764	587	587	587	587	587	587	2
SAMN12693006	GCA_008351725.1	798439	Pakistan	2019	72	2.4.5	S83Y	129		129	S83Y	Chattaway, et al. 2021 [1]	174618	174618	1598	1598	1598	1562	587	587	587	587	587	587	2
SAMN12710170	GCA_008361615.1	798656	Pakistan	2019	59	2.4.5	S83F	129		129	S83F	Chattaway, et al. 2021 [1]	200815	200815	200815	7840	1598	1562	587	587	587	587	587	587	2
SAMN12724444	GCA_008541675.1	800592	Pakistan	2019	74	2.3.3	S83F	85		85	S83F	Chattaway, et al. 2021 [1]	186012	168184	28784	20176	587	587	587	587	587	587	587	587	2
SAMN12724446	GCA_008545595.1	800600	Pakistan	2019	87	2.4.6	S83F	129		129	S83F	Chattaway, et al. 2021 [1]	144553	144553	68098	15268	15268	1562	587	587	587	587	587	587	2
SAMN12724458	GCA_008554295.1	801142	Pakistan	2019	83	2.4	S83F	129		129	S83F	Chattaway, et al. 2021 [1]	168168	160495	160495	24764	24764	24764	587	587	587	587	587	587	2
SAMN12783659	GCA_008623755.1	804369	Pakistan	2019	96	2.3.3	S83F	85		85	S83F	Chattaway, et al. 2021 [1]	186012	168184	28784	20176	587	587	587	587	587	587	587	587	2
SAMN12910561	SRR10228805	814333	Pakistan	2019	84	2.3	S83Y	85		85	S83Y	Chattaway, et al. 2021 [1]	204026	204026	6802	6802	5471	587	587	587	587	587	587	587	2
SAMN12910573	GCA_008860205.1	813380	Pakistan	2019	77	2.3.3	S83F	85		85	S83F	Chattaway, et al. 2021 [1]	203963	168184	28784	20176	587	587	587	587	587	587	587	587	2
SAMN12910852	GCA_008860445.1	812207	Pakistan	2019	77	2.3.3	S83F	85		85	S83F	Chattaway, et al. 2021 [1]	186012	168184	28784	20176	587	587	587	587	587	587	587	587	2
SAMN12910969	GCA_008860705.1	808816	Pakistan	2019	117	2.4.5	S83Y	129		129	S83Y	Chattaway, et al. 2021 [1]	204052	204052	1598	1598	1598	1562	587	587	587	587	587	587	2
SAMN12911042	GCA_008845305.1	808812	Pakistan	2019	181	2.4.5	S83Y	129		129	S83Y	Chattaway, et al. 2021 [1]	204092	204092	72035	1598	1598	1562	587	587	587	587	587	587	2
SAMN12915373	GCA_008899425.1	813385	Pakistan	2019	66	2.3	S83Y	85		85	S83Y	Chattaway, et al. 2021 [1]	204026	204026	6802	6802	5471	587	587	587	587	587	587	587	2
SAMN12915406	GCA_008842585.1	814924	Pakistan	2019	155	2.4.5	S83Y	129		129	S83Y	Chattaway, et al. 2021 [1]	174618	174618	1598	1598	1598	1562	587	587	587	587	587	587	2
SAMN12920431	GCA_008900945.1	815555	Pakistan	2019	129	2.4	S83F	129		129	S83F	Chattaway, et al. 2021 [1]	166441	160495	160495	24764	24764	24764	587	587	587	587	587	587	2
SAMN12920454	GCA_008863965.1	814950	Pakistan	2019	143	2.3.3	S83F	85		85	S83F	Chattaway, et al. 2021 [1]	204415	184851	20176	20176	587	587	587	587	587	587	587	587	2
SAMN12920458	GCA_008902105.1	815564	Pakistan	2019	157	2.3.3	S83F	85		85	S83F	Chattaway, et al. 2021 [1]	186012	168184	28784	20176	587	587	587	587	587	587	587	587	2
SAMN12924258	GCA_008901365.1	816256	Pakistan	2019	114	2.3.3	S83F	85		85	S83F	Chattaway, et al. 2021 [1]	186012	168184	28784	20176	587	587	587	587	587	587	587	587	2
SAMN12995332	GCA_008962555.1	818200	Pakistan	2019	73	2.4.4	S83Y	129		129	S83Y	Chattaway, et al. 2021 [1]	206091	115458	115458	28253	6898	1562	587	587	587	587	587	587	2
SAMN13020161	GCA_009127405.1	818978	Pakistan	2019	80	2.4.6	S83F	129		129	S83F	Chattaway, et al. 2021 [1]	207627	207627	207627	15268	15268	1562	587	587	587	587	587	587	2
SAMN13020165	GCA_009127285.1	818982	Pakistan	2019	104	2.4	S83F	129		129	S83F	Chattaway, et al. 2021 [1]	166441	160495	160495	24764	24764	24764	587	587	587	587	587	587	2
SAMN13020177	GCA_009127005.1	818981	Pakistan	2019	141	2.4.6	S83F	129		129	S83F	Chattaway, et al. 2021 [1]	207692	207692	207692	15268	15268	1562	587	587	587	587	587	587	2
SAMN13021904	GCA_009137525.1	819758	Pakistan	2019	57	2.3	S83Y	85		85	S83Y	Chattaway, et al. 2021 [1]	207966	207966	6802	6802	5471	587	587	587	587	587	587	587	2
SAMN13021925	GCA_009112445.1	820082	Pakistan	2019	114	2.4.5	S83Y	129		129	S83Y	Chattaway, et al. 2021 [1]	207987	174618	1598	1598	1598	1562	587	587	587	587	587	587	2
SAMN13021937	GCA_009137865.1	820073	Pakistan	2019	98	2.3	S83Y	85		85	S83Y	Chattaway, et al. 2021 [1]	204026	204026	6802	6802	5471	587	587	587	587	587	587	587	2
SAMN13022853	GCA_009044125.1	821073	Pakistan	2019	82	2.4.5	S83Y	129		129	S83Y	Chattaway, et al. 2021 [1]	207725	207725	207725	1598	1598	1562	587	587	587	587	587	587	2
SAMN13022857	GCA_009044145.1	821089	Pakistan	2019	80	2.4.6	S83F	129		129	S83F	Chattaway, et al. 2021 [1]	144553	144553	68098	15268	15268	1562	587	587	587	587	587	587	2
SAMN13022858	GCA_009044205.1	821074	Pakistan	2019	88	2.3.3	S83F	85		85	S83F	Chattaway, et al. 2021 [1]	207766	207766	20176	20176	587	587	587	587	587	587	587	587	2
SAMN13059556	GCA_009238845.1	823541	Pakistan	2019	75	2.4	S83F	129		129	S83F	Chattaway, et al. 2021 [1]	166441	160495	160495	24764	24764	24764	587	587	587	587	587	587	2
SAMN13059558	GCA_009239005.1	823472	Pakistan	2019	102	2.4	S83F	129		129	S83F	Chattaway, et al. 2021 [1]	166441	160495	160495	24764	24764	24764	587	587	587	587	587	587	2
SAMN13064211	GCA_009239665.1	824488	Pakistan	2019	177	2.4.5	S83Y	129		129	S83Y	Chattaway, et al. 2021 [1]	208038	204092	72035	1598	1598	1562	587	587	587	587	587	587	2
SAMN13117326	GCA_009404465.1	826389	Pakistan	2019	88	2.3.3	S83F	85		85	S83F	Chattaway, et al. 2021 [1]	208462	208462	20176	20176	587	587	587	587	587	587	587	587	2
SAMN13117330	GCA_009404105.1	826383	Pakistan	2019	119	2.3.3	S83F	85		85	S83F	Chattaway, et al. 2021 [1]	186012	168184	28784	20176	587	587	587	587	587	587	587	587	2
SAMN13118764	GCA_009406705.1	827029	Pakistan	2019	102	2.4.5	S83Y	129		129	S83Y	Chattaway, et al. 2021 [1]	208606	208606	1598	1598	1598	1562	587	587	587	587	587	587	2
SAMN13134353	GCA_009407885.1	829081	Pakistan	2019	108	2.3.3	S83F	85		85	S83F	Chattaway, et al. 2021 [1]	208660	73469	20176	20176	587	587	587	587	587	587	587	587	2
SAMN13174009	GCA_009545455.1	831214	Pakistan	2019	163	2.4.4	S83Y	129		129	S83Y	Chattaway, et al. 2021 [1]	159454	115458	115458	28253	6898	1562	587	587	587	587	587	587	2
SAMN13182063	GCA_009546255.1	831374	Pakistan	2019	51	2.3.3	S83F	85		85	S83F	Chattaway, et al. 2021 [1]	208660	73469	20176	20176	587	587	587	587	587	587	587	587	2
SAMN13182189	GCA_009582545.1	831373	Pakistan	2019	62	2.3.3	S83F	85		85	S83F	Chattaway, et al. 2021 [1]	209169	28784	28784	20176	587	587	587	587	587	587	587	587	2
SAMN13209980	GCA_010908405.1	833282	Pakistan	2019	88	2.3	S83Y	85		85	S83Y	Chattaway, et al. 2021 [1]	204026	204026	6802	6802	5471	587	587	587	587	587	587	587	2
SAMN13215764	GCA_011611305.1	832090	Pakistan	2019	148	2.4.6	S83F	129		129	S83F	Chattaway, et al. 2021 [1]	209696	144553	68098	15268	15268	1562	587	587	587	587	587	587	2
SAMN13245125	GCA_010972355.1	834287	Pakistan	2019	61	2.3	S83Y	85		85	S83Y	Chattaway, et al. 2021 [1]	204026	204026	6802	6802	5471	587	587	587	587	587	587	587	2
SAMN13245133	GCA_010976375.1	834285	Pakistan	2019	48	2.3.3	S83F	85		85	S83F	Chattaway, et al. 2021 [1]	214124	207766	20176	20176	587	587	587	587	587	587	587	587	2
SAMN13245174	GCA_011566425.1	834290	Pakistan	2019	181	2.3	S83Y	85		85	S83Y	Chattaway, et al. 2021 [1]	204026	204026	6802	6802	5471	587	587	587	587	587	587	587	2
SAMN13254965	GCA_011178815.1	835391	Pakistan	2019	90	2.4.4	S83Y	129		129	S83Y	Chattaway, et al. 2021 [1]	214258	115458	115458	28253	6898	1562	587	587	587	587	587	587	2
SAMN13348446	GCA_011558355.1	841376	Pakistan	2019	48	2.3	S83Y	85		85	S83Y	Chattaway, et al. 2021 [1]	204026	204026	6802	6802	5471	587	587	587	587	587	587	587	2
SAMN13435421	GCA_011473775.1	846507	Pakistan	2019	132	2.4.6	S83F	129		129	S83F	Chattaway, et al. 2021 [1]	144553	144553	68098	15268	15268	1562	587	587	587	587	587	587	2
SAMN13493545	GCA_010836705.1	850146	Pakistan	2019	150	2.3.3	S83F	85		85	S83F	Chattaway, et al. 2021 [1]	218034	168184	28784	20176	587	587	587	587	587	587	587	587	2
SAMN13493557	SRR10593975	850053	Pakistan	2019	81	2.3	S83Y	85		85	S83Y	Chattaway, et al. 2021 [1]	204026	204026	6802	6802	5471	587	587	587	587	587	587	587	2
SAMN13701718	GCA_010421325.1	862941	Pakistan	2019	94	2.4.4	S83Y	129		129	S83Y	Chattaway, et al. 2021 [1]	206091	115458	115458	28253	6898	1562	587	587	587	587	587	587	2
SAMN46371580	SRR32086517	R15.2902	Singapore	2015	63	2.3.2	S83F	85	Yes	85	S83F	This study	521864	1836	1836	1836	1836	587	587	587	587	587	587	587	2
SAMN46371566	SRR32086523	03-900-080918	Taiwan	2008	63	2.4	WT	129		129	WT	This study	506895	60812	15313	15313	15313	1562	587	587	587	587	587	587	2
SAMN46371567	SRR32086522	03-900-080919	Taiwan	2008	51	2.4	WT	129		129	WT	This study	506895	60812	15313	15313	15313	1562	587	587	587	587	587	587	2
SAMN46371576	SRR32086521	04-901-823035	Taiwan	2009	65	2.4	WT	129		129	WT	This study	506896	506896	506896	506896	506896	1562	587	587	587	587	587	587	2
SAMN46747119	SRR32284242	C10.0034	Taiwan	2010	96	2.4	S83F	129		129	S83F	This study	509614	509614	509614	24764	24764	24764	587	587	587	587	587	587	2
SAMN46371603	SRR32086492	R19.2919	Taiwan	2011	66	2.3.2	S83F	85		85	S83F	This study	506871	1836	1836	1836	1836	587	587	587	587	587	587	587	2
SAMN46371584	SRR32086513	R18.0643	Taiwan	2018	60	2	WT	129		129	WT	This study	506887	506887	506887	506887	506887	1562	587	587	587	587	587	587	2
SAMN46371614	SRR32086480	R22.3496	Taiwan	2022	91	2.4	S83F	129		129	S83F	This study	506841	506841	506841	15313	15313	1562	587	587	587	587	587	587	2
SAMN46371615	SRR32086479	R22.3519	Taiwan	2022	81	2.4	S83F	129		129	S83F	This study	506841	506841	506841	15313	15313	1562	587	587	587	587	587	587	2
SAMN46371616	SRR32086477	R22.3521	Taiwan	2022	90	2.4	S83F	129		129	S83F	This study	506862	506841	506841	15313	15313	1562	587	587	587	587	587	587	2
SAMN46371617	SRR32086476	R22.3774	Taiwan	2022	96	2.4	S83F	129		129	S83F	This study	506859	506841	506841	15313	15313	1562	587	587	587	587	587	587	2
SAMN46371618	SRR32086475	R22.3790	Taiwan	2022	98	2.4	S83F	129		129	S83F	This study	506841	506841	506841	15313	15313	1562	587	587	587	587	587	587	2
SAMN46371619	SRR32086474	R22.3815	Taiwan	2022	103	2.4	S83F	129		129	S83F	This study	506841	506841	506841	15313	15313	1562	587	587	587	587	587	587	2
SAMN46371624	SRR32086469	R23.2261	Taiwan	2023	38	2.3.1	S83F	85		85	S83F	This study	190664	130990	7588	7588	7588	587	587	587	587	587	587	587	2
SAMN46371620	SRR32086473	R23.0021	Taiwan	2023	98	2.4	S83F	129		129	S83F	This study	506861	506841	506841	15313	15313	1562	587	587	587	587	587	587	2
SAMN46371622	SRR32086471	R23.0325	Taiwan	2023	113	2.4	S83F	129		129	S83F	This study	506857	506841	506841	15313	15313	1562	587	587	587	587	587	587	2
SAMN46371625	SRR32086468	R23.2262	Taiwan	2023	33	2.4	S83F	129		129	S83F	This study	506860	506841	506841	15313	15313	1562	587	587	587	587	587	587	2
SAMN46371626	SRR32086466	R23.2312	Taiwan	2023	30	2.4	S83F	129		129	S83F	This study	506851	506841	506841	15313	15313	1562	587	587	587	587	587	587	2
SAMN46371627	SRR32086465	R23.2326	Taiwan	2023	35	2.4	S83F	129		129	S83F	This study	506852	506852	506852	15313	15313	1562	587	587	587	587	587	587	2
SAMN46371629	SRR32086463	R23.2439	Taiwan	2023	41	2.4	S83F	129		129	S83F	This study	506923	506841	506841	15313	15313	1562	587	587	587	587	587	587	2
SAMN46371630	SRR32086462	R23.2473	Taiwan	2023	34	2.4	S83F	129		129	S83F	This study	506854	506854	506841	15313	15313	1562	587	587	587	587	587	587	2
SAMN46371631	SRR32086461	R23.2560	Taiwan	2023	86	2.4	S83F	129		129	S83F	This study	506841	506841	506841	15313	15313	1562	587	587	587	587	587	587	2
SAMN46371632	SRR32086460	R23.2607	Taiwan	2023	66	2.4	S83F	129		129	S83F	This study	506841	506841	506841	15313	15313	1562	587	587	587	587	587	587	2
SAMN46371633	SRR32086459	R23.2608	Taiwan	2023	80	2.4	S83F	129		129	S83F	This study	506850	506850	506841	15313	15313	1562	587	587	587	587	587	587	2
SAMN46371634	SRR32086458	R23.2649	Taiwan	2023	76	2.4	S83F	129		129	S83F	This study	506841	506841	506841	15313	15313	1562	587	587	587	587	587	587	2
SAMN46371635	SRR32086457	R23.2650	Taiwan	2023	77	2.4	S83F	129		129	S83F	This study	506841	506841	506841	15313	15313	1562	587	587	587	587	587	587	2
SAMN46371636	SRR32086455	R23.2651	Taiwan	2023	87	2.4	S83F	129		129	S83F	This study	506848	506848	506841	15313	15313	1562	587	587	587	587	587	587	2
SAMN46371637	SRR32086454	R23.2679	Taiwan	2023	83	2.4	S83F	129		129	S83F	This study	506841	506841	506841	15313	15313	1562	587	587	587	587	587	587	2
SAMN46371638	SRR32086453	R23.2683	Taiwan	2023	75	2.4	S83F	129		129	S83F	This study	506845	506841	506841	15313	15313	1562	587	587	587	587	587	587	2
SAMN46371639	SRR32086452	R23.2685	Taiwan	2023	90	2.4	S83F	129		129	S83F	This study	506847	506841	506841	15313	15313	1562	587	587	587	587	587	587	2
SAMN46371640	SRR32086451	R23.2692	Taiwan	2023	72	2.4	S83F	129		129	S83F	This study	506917	506841	506841	15313	15313	1562	587	587	587	587	587	587	2
SAMN46371641	SRR32086450	R23.2693	Taiwan	2023	64	2.4	S83F	129		129	S83F	This study	506844	506844	506841	15313	15313	1562	587	587	587	587	587	587	2
SAMN46371642	SRR32086449	R23.2694	Taiwan	2023	69	2.4	S83F	129		129	S83F	This study	506841	506841	506841	15313	15313	1562	587	587	587	587	587	587	2
SAMN46371643	SRR32086448	R23.2697	Taiwan	2023	71	2.4	S83F	129		129	S83F	This study	506841	506841	506841	15313	15313	1562	587	587	587	587	587	587	2
SAMN46371644	SRR32086447	R23.2702	Taiwan	2023	68	2.4	S83F	129		129	S83F	This study	506841	506841	506841	15313	15313	1562	587	587	587	587	587	587	2
SAMN46371646	SRR32086444	R24.0017	Taiwan	2024	159	2.4	WT	129		129	WT	This study	506840	506840	15313	15313	15313	1562	587	587	587	587	587	587	2
SAMN46371647	SRR32086443	R24.0956	Taiwan	2024	78	2.4	WT	129		129	WT	This study	506916	506916	15313	15313	15313	1562	587	587	587	587	587	587	2
SAMN46535233	SRR32217826	R24.2300	Taiwan	2024	109	2.4	S83F	129		129	S83F	This study	509008	509008	506841	15313	15313	1562	587	587	587	587	587	587	2
SAMN46371577	SRR32086520	06-901-230724	Thailand	2009	55	2.4.7	S83F	129	Yes	129	S83F	This study	506893	459909	459906	171296	1598	1562	587	587	587	587	587	587	2

## Sheet: References
Ref_ID	References
1	Chattaway MA, Gentle A, Nair S, Tingley L, Day M, Mohamed I, et al. Phylogenomics and antimicrobial resistance of Salmonella Typhi and Paratyphi A, B and C in England, 2016-2019. Microb Genom. 2021;7(8). https://doi.org/10.1099/mgen.0.000633.
2	Dusadeepong R, Delvallez G, Cheng S, Meng S, Sreng N, Letchford J, et al. Phylogenomic investigation of an outbreak of fluoroquinolone-resistant Salmonella enterica subsp. enterica serovar Paratyphi A in Phnom Penh, Cambodia. Microb Genom. 2023;9(3). https://doi.org/10.1099/mgen.0.000972.
3	Dyson ZA, Ashton PM, Khanam F, Chunga Chirambo A, Shakya M, Meiring JE, et al. Pathogen diversity and antimicrobial resistance transmission of Salmonella enterica serovars Typhi and Paratyphi A in Bangladesh, Nepal, and Malawi: a genomic epidemiological study. Lancet Microbe. 2024;5(8):100841. https://doi.org/10.1016/s2666-5247(24)00047-8.
4	Jacob JJ, Pragasam AK, Vasudevan K, Velmurugan A, Priya Teekaraman M, Priya Thirumoorthy T, et al. Genomic analysis unveils genome degradation events and gene flux in the emergence and persistence of S. Paratyphi A lineages. PLoS Pathog. 2023;19(4):e1010650. https://doi.org/10.1371/journal.ppat.1010650.
5	Kuijpers LMF, Le Hello S, Fawal N, Fabre L, Tourdjman M, Dufour M, et al. Genomic analysis of Salmonella enterica serotype Paratyphi A during an outbreak in Cambodia, 2013-2015. Microb Genom. 2016;2(11):e000092. https://doi.org/10.1099/mgen.0.000092.
6	Mylona E, Pham Thanh D, Keane JA, Dongol S, Basnyat B, Dolecek C, et al. A retrospective investigation of the population structure and geospatial distribution of Salmonella Paratyphi A in Kathmandu, Nepal. PLoS Negl Trop Dis. 2024;18(6):e0011864. https://doi.org/10.1371/journal.pntd.0011864.
7	Pereira-Dias J, Taneja N, Mahindroo J, Maheshwari G, Patel PJ, Thu TNH, et al. The genomic characterization of Salmonella Paratyphi A from an outbreak of enteric fever in Vadodara, India. Microb Genom. 2023;9(1). https://doi.org/10.1099/mgen.0.000914.
8	Rahman SIA, Nguyen TNT, Khanam F, Thomson NR, Dyson ZA, Taylor-Brown A, et al. Genetic diversity of Salmonella Paratyphi A isolated from enteric fever patients in Bangladesh from 2008 to 2018. PLoS Negl Trop Dis. 2021;15(10):e0009748. https://doi.org/10.1371/journal.pntd.0009748.
9	Yan M, Yang B, Wang Z, Wang S, Zhang X, Zhou Y, et al. A large-scale community-based outbreak of paratyphoid fever caused by hospital-derived transmission in Southern China. PLoS Negl Trop Dis. 2015;9(7):e0003859. https://doi.org/10.1371/journal.pntd.0003859.
10	da Silva KE, Date K, Hirani N, LeBoa C, Jayaprasad N, Borhade P, et al. Population structure and antimicrobial resistance patterns of Salmonella Typhi and Paratyphi A amid a phased municipal vaccination campaign in Navi Mumbai, India. mBio. 2023;14(4):e0117923. https://doi.org/10.1128/mbio.01179-23.
