# Supplementary material for: Paratyphoid fever and the genomics of Salmonella enterica serovar Paratyphi A in Taiwan
Source: PLoS Negl Trop Dis. 2025 Sep 11;19(9):e0013048. doi: 10.1371/journal.pntd.0013048 (PMC12440159; doi:10.1371/journal.pntd.0013048)
Supplement: S4 Table — (XLSX) [file pntd.0013048.s006.xlsx]

## Sheet: S4 Table
S4 Table. Distribution of sex and age groups among 213 imported and domestically acquired paratyphoid fever cases in Taiwan, 2001–2024.
Category	Imported cases (%)	Domestic cases (%)	Total (%)
Sex
Female	66 (56.4)	48 (50.0)	114 (53.5)
Male	51 (43.6)	48 (50.0)	99 (46.5)
Age group
0-4	1 (0.5)	9 (4.2)	10 (4.7)
5-9	2 (0.5)	2 (0.9)	3 (1.4)
10-14	2 (0.9)	4 (1.9)	6 (2.8)
15-19	7 (3.3)	5 (2.3)	12 (5.6)
20-24	9 (4.2)	9 (4.2)	18 (8.5)
25-29	18 (8.5)	14 (6.6)	32 (15.0)
30-34	20 (9.4)	8 (3.8)	28 (13.1)
35-39	16 (7.5)	9 (4.2)	25 (11.7)
40-44	7 (3.3)	10 (4.7)	17 (8.0)
45-49	9 (4.2)	10 (4.7)	19 (8.9)
50-54	11 (5.2)	5 (2.3)	16 (7.5)
55-59	9 (4.2)	1 (0.5)	10 (4.7)
60-64	3 (1.4)	4 (1.9)	7 (3.3)
65-69	3 (1.4)	2 (0.9)	5 (2.3)
70+	1 (0.5)	4 (1.9)	5 (2.3)
Total	117 (54.9)	96 (45.1)	213 (100.0)
