# Supplementary material for: Paratyphoid fever and the genomics of Salmonella enterica serovar Paratyphi A in Taiwan
Source: PLoS Negl Trop Dis. 2025 Sep 11;19(9):e0013048. doi: 10.1371/journal.pntd.0013048 (PMC12440159; doi:10.1371/journal.pntd.0013048)
Supplement: S5 Table — (XLSX) [file pntd.0013048.s007.xlsx]

## Sheet: S5 Table
S5 Table . Distribution of Salmonella enterica serovar Paratyphi A paratypes among isolates collected in Taiwan, 2007–2024.
Paratype	Bangladesh	Cambodia	China	India	Indonesia	Myanmar	Nepal	Singapore	Taiwan	Thailand	Total
1					1						1
2									1		1
2.3.1		7							1		8
2.3.2	1			1		3		1	1		7
2.3.3	1		4	2							7
2.3.4				3							3
2.4					18				34		52
2.4.2				6							6
2.4.3							1				1
2.4.7										1	1
2.4.8				1							1
Total	2	7	4	13	19	3	1	1	37	1	88
