# Supplementary material for: Paratyphoid fever and the genomics of Salmonella enterica serovar Paratyphi A in Taiwan
Source: PLoS Negl Trop Dis. 2025 Sep 11;19(9):e0013048. doi: 10.1371/journal.pntd.0013048 (PMC12440159; doi:10.1371/journal.pntd.0013048)
Supplement: S6 Table — (XLSX) [file pntd.0013048.s008.xlsx]

## Sheet: S6 Table
S6 Table. Distribution of HC20 clusters among Salmonella enterica serovar Paratyphi A isolates by paratype*.
HC20 cluster	1	1.1	1.2.2	2	2.0.1	2.2	2.3	2.3.1	2.3.2	2.3.3	2.3.4	2.4	2.4.1	2.4.2	2.4.3	2.4.4	2.4.5	2.4.6	2.4.7	2.4.8	2.4.9	Total
587										147												147
1562														78								78
1598																	33		10			43
1836									30													30
2346											40											40
5471							15															15
6898												1				20						21
7112													133									133
7211									6													6
7401			11																			11
7526															46							46
7588								80														80
7920																				10		10
14908							1															1
14916		1																				1
15237						2																2
15248							1															1
15250							1															1
15255												3										3
15268																		26				26
15282							1															1
15307																	3					3
15308												1										1
15313												59										59
15318							1															1
24635										4												4
24764												14										14
25912					2																	2
32056																	1					1
32063												1										1
118490																					1	1
506883	1																					1
506887				1																		1
506896												1										1
Total	1	1	11	1	2	2	20	80	36	151	40	80	133	78	46	20	37	26	10	10	1	786
*This table summarizes the HierCC HC20 clusters identified for 786 of the 1,074 isolates listed in Table S3. Each cell indicates the number of isolates assigned to a specific paratype and corresponding HC20 cluster.
